# Supplementary material for: Facial expression recognition reveals students’ engagement in online class: Correlations with six engagement measurements
Source: PLoS One. 2025 Oct 22;20(10):e0334232. doi: 10.1371/journal.pone.0334232 (PMC12543194; doi:10.1371/journal.pone.0334232)
Supplement: S2 Appendix — (XLSX) [file pone.0334232.s002.xlsx]

## Sheet: TableS3
TableS3 Correlations Between Happiness Expression and Mood Items(p)
	HappyExprAvg	Lively	Happy	Sad	Tired	Caring	Content	Gloomy	Jittery	Drowsy	Grouchy	Peppy	Nervous	Calm	Loving	Fed up
Lively	0.064 (0.644)	--
Happy	0.330* (0.015)	0.286* (0.036)	--
Sad	–0.124 (0.373)	–0.222 (0.106)	–0.196 (0.154)	--
Tired	0.128 (0.358)	0.149 (0.281)	0.029 (0.835)	0.098 (0.483)	--
Caring	–0.121 (0.384)	0.098 (0.479)	0.088 (0.525)	–0.154 (0.266)	0.120 (0.389)	--
Content	0.099 (0.477)	0.269* (0.050)	0.223 (0.106)	–0.136 (0.327)	0.148 (0.286)	0.091 (0.514)	--
Gloomy	–0.046 (0.743)	–0.177 (0.200)	–0.037 (0.789)	0.683** (0.000)	0.038 (0.787)	–0.032 (0.817)	–0.255 (0.063)	--
Jittery	0.255 (0.063)	0.117 (0.401)	0.211 (0.127)	0.170 (0.220)	0.406** (0.002)	0.061 (0.662)	0.084 (0.545)	0.200 (0.146)	--
Drowsy	–0.043 (0.760)	0.105 (0.448)	–0.154 (0.265)	0.270* (0.048)	0.334* (0.014)	–0.015 (0.916)	0.071 (0.609)	0.319* (0.019)	0.235 (0.087)	--
Grouchy	0.000 (1.000)	–0.287* (0.036)	0.060 (0.668)	0.561** (0.000)	0.000 (1.000)	0.000 (1.000)	–0.054 (0.697)	0.673** (0.000)	0.397** (0.003)	0.165 (0.232)	--
Peppy	0.157 (0.258)	0.345* (0.011)	0.341* (0.012)	–0.226 (0.101)	–0.039 (0.781)	0.054 (0.700)	0.292* (0.032)	–0.093 (0.503)	–0.003 (0.984)	0.397** (0.003)	–0.099 (0.477)	--
Nervous	–0.099 (0.478)	–0.044 (0.751)	–0.052 (0.707)	0.341* (0.012)	–0.067 (0.629)	–0.015 (0.913)	–0.210 (0.128)	0.400** (0.003)	0.072 (0.607)	0.162 (0.240)	0.220 (0.110)	–0.099 (0.477)	--
Calm	–0.034 (0.808)	–0.045 (0.749)	0.022 (0.874)	–0.298* (0.029)	0.021 (0.881)	0.081 (0.562)	0.175 (0.205)	–0.349** (0.010)	–0.152 (0.273)	0.073 (0.598)	–0.239 (0.082)	0.137 (0.323)	–0.389** (0.004)	--
Loving	0.324* (0.017)	0.258 (0.060)	0.395** (0.003)	0.012 (0.934)	0.132 (0.343)	0.059 (0.673)	0.668** (0.000)	–0.107 (0.439)	0.080 (0.564)	–0.078 (0.577)	–0.127 (0.361)	0.059 (0.673)	0.100 (0.473)	–0.151 (0.274)	--
Fed up	–0.134 (0.335)	–0.247 (0.072)	–0.175 (0.206)	0.504** (0.000)	–0.038 (0.787)	0.032 (0.817)	–0.286* (0.036)	0.804** (0.000)	0.155 (0.264)	0.273* (0.046)	0.669** (0.000)	–0.175 (0.206)	0.299* (0.028)	–0.199 (0.150)	–0.297* (0.029)	--
Active	0.249 (0.069)	0.267 (0.051)	0.530** (0.000)	–0.235 (0.087)	0.074 (0.595)	0.220 (0.110)	0.351** (0.009)	–0.280* (0.040)	0.072 (0.603)	–0.215 (0.119)	–0.146 (0.293)	0.260 (0.057)	–0.279* (0.041)	0.165 (0.233)	0.401** (0.003)	–0.301* (0.027)
*. Correlation is significant at the 0.05 level (2-tailed).
**. Correlation is significant at the 0.01 level (2-tailed).
