# Supplementary material for: Facial expression recognition reveals students’ engagement in online class: Correlations with six engagement measurements
Source: PLoS One. 2025 Oct 22;20(10):e0334232. doi: 10.1371/journal.pone.0334232 (PMC12543194; doi:10.1371/journal.pone.0334232)
Supplement: S3 Appendix — (XLSX) [file pone.0334232.s003.xlsx]

## Sheet: TableS4 Result of single-time m
TableS4 Result of single-time measurement
ParticipantsID	Beginne=1/Intermediate=2	Teacher 1\2	HappyExprAvg	BehavAvg	BehavPos	BehavNeg	EmoAvg	EmoPos	EmoNeg	CogAvg	StratUse	SlefReg	HappyMoodDiffe	MoodScorded	FlowAvg	FlowD
1	2	1	0.151969	5	5	5	5	5	5	3.15789	3.81818	2.25	3	52	3.22222	0.375
2	1	1	0.118337	4.375	4.25	4.5	4.58824	5	4.41667	3.36842	3.27273	3.5	1	51	1.66667	0
3	2	1	0.000372549	4.875	5	4.75	4.76471	4.8	4.75	1.63158	1.45455	1.875	0	59	3.44444	-0.375
4	2	1	0	2.5	2.75	2.25	2.70588	2.8	2.66667	4.05263	4.09091	4	0	45	3	0
5	2	2	0.0234667	2.875	4.75	1	3.94118	5	3.5	4.68421	4.63636	4.75	0	59	4.44444	0
6	1	2	0.0276458	5	5	5	4.88235	5	4.83333	3.84211	4.27273	3.25	1	53	3	-0.125
7	1	1	0.0161308	5	5	5	5	5	5	3.94737	4.54545	3.125	0	51	3.88889	0.125
8	1	2	0.145755	4.5	5	4	4.35294	5	4.08333	3.89474	4.45455	3.125	0	61	4.33333	0.375
9	1	1	0.0176706	4.5	4.75	4.25	4.52941	4.6	4.5	3.68421	4.18182	3	2	55	3.77778	0.375
10	2	1	0.124165	4.375	4.5	4.25	4.70588	5	4.58333	3.57895	3.63636	3.5	2	56	4.11111	1
11	1	1	0.00191176	3.625	3.75	3.5	3.70588	4	3.58333	3.63158	3.81818	3.375	0	58	4.88889	0.625
12	2	1	0.00331435	3.5	4	3	3.88235	3.8	3.91667	3.21053	3.27273	3.125	-1	49	4.88889	0.375
13	2	2	0.00866563	4.125	4.25	4	4.47059	4.8	4.33333	4.10526	4.45455	3.625	0	54	4	0.875
14	1	1	0.0319583	3.875	4	3.75	4.76471	4.8	4.75	3.73684	3.90909	3.5	1	57	4.22222	0.5
15	2	2	0.00296042	4	4.75	3.25	4.05882	4	4.08333	4	4.54545	3.25	-1	52	3	-0.5
16	2	1	0.000166667	4.25	4.75	3.75	4.64706	4.2	4.83333	3.05263	3.18182	2.875	-1	60	4.44444	0.5
17	2	1	0.00202361	4.875	5	4.75	4.64706	4.8	4.58333	3.73684	4.27273	3	1	56	3.77778	0
18	2	2	0.0106523	4.5	5	4	3.94118	4	3.91667	4.21053	4.72727	3.5	0	64	4.77778	0
19	1	2	0.000335937	4	4.25	3.75	4.17647	4	4.25	3.78947	3.81818	3.75	-2	56	4.66667	1
20	2	2	0.00333333	4	3.75	4.25	4.05882	3.4	4.33333	2.68421	3.18182	2	-2	59	4.88889	1.125
21	2	2	0.0330099	4.75	5	4.5	4.58824	4.8	4.5	3.63158	4	3.125	1	53	3.66667	-0.875
22	2	1	0.109891	4.5	4.5	4.5	4.41176	4.4	4.41667	3.68421	4.09091	3.125	1	54	3.22222	0.25
23	2	1	0.105818	4.625	4.75	4.5	4.58824	5	4.41667	3.94737	4.45455	3.25	2	57	3.44444	0.5
24	2	1	0.000572917	4.625	4.5	4.75	4.64706	4.2	4.83333	3.63158	3.72727	3.5	0	56	3.55556	0.5
25	2	1	0.0207813	4.125	4.5	3.75	4.35294	4.8	4.16667	3.89474	4.27273	3.375	1	54	3.11111	0.125
26	2	1	0.0205208	3.5	3.75	3.25	3.94118	3.8	4	3.36842	3.54545	3.125	-1	41	2.66667	0.25
27	2	1	0.014349	5	5	5	4.64706	5	4.5	3.94737	4.36364	3.375	0	61	4.55556	0.125
28	2	1	0.110104	4.5	4.5	4.5	4.47059	4.6	4.41667	3.63158	3.90909	3.25	2	57	3.33333	0.375
29	2	1	0.0115365	5	5	5	5	5	5	4.15789	4.63636	3.5	1	61	4.22222	0.125
30	2	1	0.068776	4	4.25	3.75	4.29412	4	4.41667	3.36842	3.45455	3.25	0	37	2.44444	0
31	2	1	0.00184896	4.875	4.75	5	4.76471	5	4.66667	3.89474	4.36364	3.25	0	57	3.22222	0.25
32	2	1	0.00330729	4	4	4	4	4	4	3.63158	3.90909	3.25	1	56	3.33333	0.375
33	2	1	0.00203125	4.5	5	4	4.52941	5	4.33333	3.78947	4.36364	3	0	58	3	0
34	2	1	0.00940104	3.5	4	3	4	4	4	3.63158	3.72727	3.5	-1	52	2.88889	0.125
35	2	1	0.000260417	5	5	5	4.82353	5	4.75	3.84211	4.27273	3.25	1	58	3.88889	0.125
36	2	1	0.00328125	4.375	4.75	4	4.41176	4.8	4.25	3.57895	3.81818	3.25	1	57	3.55556	0.25
37	2	1	0.0114583	4.875	4.75	5	5	5	5	4.15789	4.63636	3.5	1	61	3.77778	0
38	2	1	0.001875	3	3	3	3	3	3	3	3	3	0	30	2.11111	0
39	2	1	0.108542	5	5	5	4.76471	5	4.66667	3.94737	4.36364	3.375	0	62	3.77778	0
40	2	1	0.00330729	4	4	4	4	4	4	3.63158	3.90909	3.25	1	58	3.11111	0.125
41	2	1	0.00328125	5	5	5	5	5	5	3.89474	4.36364	3.25	0	60	4.88889	1.125
42	2	1	0.110104	4.375	4.75	4	4.76471	5	4.66667	3.94737	4.27273	3.5	1	59	3.44444	0.5
43	2	1	0.00328125	5	5	5	5	5	5	4.15789	4.63636	3.5	2	60	3.66667	-0.125
44	2	1	0.00350729	4	4	4	4	4	4	3.63158	3.90909	3.25	1	53	3	0.125
45	2	1	0.00873333	5	5	5	4.76471	5	4.66667	3.94737	4.36364	3.375	1	62	3.88889	0.125
46	2	1	0.0338411	4	4	4	4	4	4	3.63158	3.90909	3.25	-1	51	2.88889	0.125
47	2	1	0.00298125	3	3	3	3	3	3	3	3	3	0	32	2.22222	0
48	2	1	0.000229167	5	5	5	5	5	5	4.15789	4.63636	3.5	1	61	4	0.25
49	2	1	0.00218646	4	4	4	4	4	4	3.63158	3.90909	3.25	0	56	3.11111	0.25
50	2	1	0.0106732	5	5	5	5	5	5	3.94737	4.36364	3.375	1	62	3.77778	0
51	2	1	0.000335937	4.375	4.75	4	4.58824	5	4.41667	3.94737	4.27273	3.5	2	58	3.33333	0.375
52	2	1	0.00335417	4	4	4	4	4	4	3.63158	3.90909	3.25	0	49	2.77778	0
53	2	1	0.0330307	5	5	5	4.76471	5	4.66667	3.94737	4.36364	3.375	1	62	3.77778	0
54	2	1	0.00328125	4	4	4	4	4	4	3.63158	3.90909	3.25	0	53	3	0.125

## Sheet: Full results of BMIS
ParticipantsID	Before Teaching (Drowsy, Fed up, Gloomy, Grouchy, Jittery,Nervous, Sad, and Tired were reversed)																After Teaching (Drowsy, Fed up, Gloomy, Grouchy, Jittery,Nervous, Sad, and Tired were reversed)
	Lively	Happy	Sad	Tired	Caring	Content	Gloomy	Jittery	Drowsy	Grouchy	Peppy	Nervous	Calm	Loving	Fed up	Active	Lively	Happy	Sad	Tired	Caring	Content	Gloomy	Jittery	Drowsy	Grouchy	Peppy	Nervous	Calm	Loving	Fed up	Active
1	1	1	4	4	2	2	4	4	4	4	1	4	3	1	4	1	3	4	4	4	3	2	4	4	4	4	1	4	3	2	4	2
2	3	3	4	2	3	3	4	4	2	4	1	2	2	3	4	2	3	4	4	2	3	3	4	4	2	4	1	4	3	3	4	3
3	3	4	4	2	4	3	4	4	3	3	2	4	4	4	4	4	4	4	4	3	4	4	4	4	3	3	2	4	4	4	4	4
4	3	3	3	2	2	3	3	2	3	4	1	3	3	2	3	2	2	3	3	4	2	3	3	3	3	4	2	3	3	2	3	2
5	4	4	4	3	4	4	4	4	4	4	1	4	3	4	4	3	4	4	4	3	4	4	4	4	4	4	1	4	4	4	4	3
6	2	3	4	3	4	4	4	4	4	4	2	4	1	4	4	3	2	4	4	2	4	3	4	4	4	4	2	4	1	4	4	3
7	3	4	4	2	3	3	4	4	3	4	2	4	4	3	4	3	4	4	4	3	3	2	4	4	4	4	1	3	3	3	4	1
8	4	4	4	4	3	2	4	4	4	4	1	4	4	3	4	4	4	4	4	4	4	4	4	4	4	4	1	4	4	4	4	4
9	2	2	4	3	3	2	4	4	3	4	2	4	3	2	3	2	3	4	4	3	3	3	4	4	3	4	3	4	3	3	4	3
10	4	2	4	3	3	3	4	4	3	4	2	4	3	2	4	2	3	4	4	4	3	3	4	4	4	4	1	4	3	3	4	4
11	4	4	3	3	4	4	3	3	3	3	2	2	3	3	3	4	4	4	4	4	4	4	4	4	4	4	1	2	3	4	4	4
12	2	4	4	1	4	4	4	4	3	4	1	4	4	4	2	4	2	3	4	2	4	3	4	4	1	4	2	4	4	3	2	3
13	3	3	4	3	3	2	4	2	3	4	2	2	2	3	4	3	3	3	4	4	3	3	4	4	3	4	3	3	3	3	4	3
14	3	3	4	3	3	3	3	4	3	4	1	3	4	2	3	3	3	4	4	3	3	4	4	4	4	4	1	4	4	3	4	4
15	3	4	4	4	1	4	4	3	4	3	1	4	1	4	4	4	4	3	4	4	1	2	4	4	4	4	1	4	1	4	4	4
16	4	4	4	4	3	3	4	4	4	4	1	3	4	4	4	4	4	3	4	4	4	4	4	4	4	4	1	4	4	4	4	4
17	4	3	4	4	4	4	4	4	4	4	1	3	2	4	4	3	3	4	4	3	4	4	4	4	4	4	1	4	3	3	4	3
18	4	4	4	4	4	4	4	4	4	4	4	4	4	4	4	4	4	4	4	4	4	4	4	4	4	4	4	4	4	4	4	4
19	4	4	4	4	3	3	4	4	4	4	3	3	3	3	4	3	4	2	3	3	4	4	4	4	4	4	2	3	3	4	4	4
20	4	4	4	4	4	4	4	4	4	4	2	4	4	4	4	3	4	2	4	4	4	4	4	4	4	4	1	4	4	4	4	4
21	4	3	4	4	4	4	4	4	4	4	1	3	4	2	4	4	4	4	2	4	4	4	3	4	4	4	1	1	2	4	4	4
22	2	3	4	3	3	2	4	3	4	4	1	4	3	2	4	2	3	4	4	4	3	3	4	4	4	4	2	2	3	3	4	3
23	4	2	3	3	3	3	4	4	2	4	2	3	3	3	4	3	4	4	4	3	4	3	4	4	3	4	2	4	3	3	4	4
24	4	4	4	3	3	3	4	3	3	4	2	4	3	3	4	3	3	4	4	4	3	3	4	4	4	4	1	4	3	3	4	4
25	3	2	4	3	3	3	4	4	3	4	2	4	3	2	4	3	3	3	4	3	3	4	4	4	3	4	2	3	4	3	4	3
26	3	4	3	2	2	3	3	3	3	3	1	3	2	2	3	2	2	3	3	3	3	2	3	3	3	3	2	2	2	2	3	2
27	4	4	4	4	4	2	4	4	4	4	1	4	4	3	4	4	4	4	4	4	4	4	4	4	4	4	1	4	4	4	4	4
28	3	2	4	3	3	3	4	4	4	4	1	3	3	3	4	3	3	4	4	4	3	3	4	4	4	4	2	4	3	3	4	4
29	3	3	4	4	4	3	4	4	4	4	1	4	4	3	4	4	4	4	4	4	4	4	4	4	4	4	1	4	4	4	4	4
30	3	3	3	2	2	2	3	3	2	3	1	3	3	2	3	2	2	3	3	2	2	2	3	3	2	3	1	2	2	2	3	2
31	4	4	4	3	3	3	4	3	3	4	2	4	3	3	4	3	3	4	4	4	4	3	4	4	4	4	1	4	4	3	4	3
32	3	2	4	3	3	3	4	4	3	4	2	4	3	2	4	3	3	3	4	3	3	4	4	4	3	4	3	4	3	3	4	4
33	3	4	4	3	3	3	4	4	3	4	2	4	3	3	4	3	4	4	4	4	3	3	4	4	4	4	2	4	3	3	4	4
34	3	4	4	3	3	3	4	4	3	4	3	3	2	3	4	3	3	3	4	3	3	3	4	4	3	4	2	3	3	3	4	3
35	3	3	4	4	4	3	4	4	4	4	1	4	4	3	4	3	3	4	4	4	4	4	4	4	4	4	1	3	4	4	4	3
36	3	3	4	3	3	3	4	4	4	4	1	4	3	3	4	3	4	4	4	3	3	3	4	4	4	4	2	4	3	3	4	4
37	4	3	4	3	4	3	4	4	4	4	1	4	4	3	4	3	4	4	4	4	4	4	4	4	4	4	1	4	4	4	4	4
38	3	2	3	2	2	2	3	3	2	4	2	3	2	2	3	2	2	2	2	2	2	1	2	3	2	3	1	2	1	2	2	1
39	4	4	4	4	4	3	4	4	4	4	1	4	3	3	4	3	4	4	4	4	4	4	4	4	4	4	2	4	4	4	4	4
40	2	3	4	3	4	3	4	4	3	4	2	4	4	3	4	3	3	4	4	4	4	3	4	4	4	4	2	4	4	3	4	3
41	4	4	4	4	4	4	4	4	4	4	1	4	4	4	4	4	4	4	4	4	4	4	4	4	4	4	1	3	4	4	4	4
42	4	3	4	3	3	3	4	4	3	4	2	4	3	3	4	3	3	4	4	4	3	4	4	4	4	4	2	4	3	4	4	4
43	3	2	4	4	3	4	4	4	4	4	1	4	4	4	4	3	4	4	4	4	4	4	4	4	4	4	2	2	4	4	4	4
44	3	2	4	2	3	3	4	4	3	4	2	3	3	2	4	3	3	3	4	3	3	4	4	4	3	4	2	3	3	3	4	3
45	3	3	3	4	3	3	4	4	4	4	1	4	4	3	4	3	4	4	4	4	4	4	4	4	4	4	2	4	4	4	4	4
46	3	3	4	3	3	3	4	4	3	4	2	4	3	3	4	3	3	2	4	3	3	3	4	4	3	4	1	4	3	3	4	3
47	3	2	3	2	2	2	3	3	3	4	2	3	2	2	3	2	2	2	2	3	2	1	2	3	3	3	1	2	1	2	2	1
48	3	3	4	4	3	3	4	4	4	4	1	4	4	3	4	3	4	4	4	4	4	4	4	4	4	4	1	4	4	4	4	4
49	3	3	4	3	3	3	4	4	4	4	2	4	3	3	4	3	3	3	4	4	3	3	4	4	4	4	2	4	4	3	4	3
50	3	3	4	4	4	3	4	4	4	4	1	4	4	3	4	3	4	4	4	4	4	4	4	4	4	4	2	4	4	4	4	4
51	3	2	4	3	3	3	4	4	4	4	2	4	3	3	4	3	3	4	4	4	4	3	4	4	4	4	2	3	4	3	4	4
52	3	3	4	3	3	3	4	4	3	4	2	4	3	3	4	3	2	3	4	3	3	2	4	4	3	4	1	3	3	3	4	3
53	3	3	4	4	4	3	4	4	4	4	2	4	4	3	4	3	4	4	4	4	4	4	4	4	4	4	2	4	4	4	4	4
54	3	3	4	3	3	3	4	4	3	4	2	4	3	3	4	3	3	3	4	3	3	4	4	4	3	4	2	3	3	3	4	3

## Sheet: Full results of SFC
ParticipantsID	Before Teaching									After Teaching
	I feel I am competent enough to meet the high demands of the situation	I do things spontaneously and automatically without having to think	I have a strong sense of what I want to do	I have a good idea while I am performing about how well I am doing	I am completely focused on the task at hand	I have a feeling of total control over what I am doing	I am not worried about what others may be thinking of me	The way time passes seems to be different from normal	The experience is extremely rewarding	I feel I am competent enough to meet the high demands of the situation	I do things spontaneously and automatically without having to think	I have a strong sense of what I want to do	I have a good idea while I am performing about how well I am doing	I am completely focused on the task at hand	I have a feeling of total control over what I am doing	I am not worried about what others may be thinking of me	The way time passes seems to be different from normal	The experience is extremely rewarding
1	3	2	1	3	4	4	5	1	3	3	3	4	3	4	3	5	1	3
2	2	2	1	1	1	1	4	2	2	2	2	1	1	1	1	3	3	1
3	3	3	4	5	5	3	5	3	3	4	1	4	3	4	4	5	3	3
4	2	4	3	2	2	3	4	4	4	3	2	2	2	4	3	3	4	4
5	5	3	5	5	5	5	5	3	4	5	3	5	5	5	5	5	3	4
6	3	3	3	3	3	3	3	4	3	3	3	3	2	2	3	3	4	4
7	4	1	5	4	4	4	5	2	5	4	1	5	4	4	5	5	2	5
8	5	1	5	4	5	5	5	1	5	5	1	5	5	5	5	5	3	5
9	3	3	4	3	4	3	4	4	3	4	3	4	4	4	3	4	4	4
10	4	2	2	2	4	4	5	2	4	4	3	4	4	5	4	5	4	4
11	5	2	5	4	5	4	4	5	5	5	5	5	5	5	5	4	5	5
12	5	5	5	5	5	5	4	5	2	5	5	5	5	5	5	4	5	5
13	3	1	4	2	4	3	4	5	3	4	2	4	4	5	5	4	4	4
14	4	3	4	4	5	4	4	3	4	4	4	5	4	5	4	3	4	5
15	4	4	5	1	4	4	3	3	3	3	3	3	3	3	3	3	3	3
16	3	3	4	4	4	4	4	5	5	4	3	4	5	5	5	4	5	5
17	5	1	5	3	5	4	4	2	4	5	1	5	3	4	3	5	4	4
18	5	4	5	5	5	5	5	4	5	5	4	5	5	5	5	5	4	5
19	3	1	5	3	3	4	4	5	5	5	4	5	5	4	4	5	5	5
20	4	1	5	3	4	4	4	5	5	5	5	5	5	5	5	4	5	5
21	3	2	5	5	5	5	4	5	5	2	1	3	4	5	3	5	5	5
22	3	2	3	3	4	3	4	2	3	3	3	3	3	4	3	4	3	3
23	3	2	4	3	3	3	4	2	3	4	2	4	4	4	4	4	2	3
24	3	3	3	2	3	3	4	3	3	4	4	4	3	3	3	4	3	4
25	3	3	3	3	3	3	3	3	3	3	3	3	3	4	3	3	3	3
26	2	3	2	2	2	2	3	3	3	3	2	2	3	2	2	3	4	3
27	5	3	5	5	5	5	5	3	4	5	3	5	5	5	5	5	4	4
28	3	2	3	3	3	3	4	3	3	4	2	3	4	3	3	4	4	3
29	5	1	5	4	5	5	5	2	5	5	1	5	5	5	5	5	2	5
30	2	3	2	2	2	2	3	3	3	3	2	2	2	2	2	3	3	3
31	3	2	3	3	3	3	4	2	3	3	3	3	4	3	3	4	2	4
32	3	2	3	3	3	3	3	3	3	4	2	3	3	4	4	3	3	4
33	3	2	4	3	3	3	4	2	3	3	2	4	3	3	3	4	2	3
34	3	2	3	2	3	3	3	3	3	3	3	3	2	3	3	3	3	3
35	4	3	4	4	4	4	4	3	4	4	3	4	4	4	4	4	4	4
36	3	3	4	3	4	3	4	3	3	4	3	4	3	4	3	4	4	3
37	4	3	4	4	4	4	4	3	4	4	3	4	4	4	4	4	3	4
38	2	2	2	2	2	2	3	2	2	2	2	2	2	2	2	3	2	2
39	4	3	4	4	4	4	4	3	4	4	3	4	4	4	4	4	3	4
40	3	2	3	3	3	3	4	3	3	3	3	3	3	3	3	4	3	3
41	4	1	5	3	4	4	4	5	5	5	5	5	5	5	5	4	5	5
42	3	2	4	3	3	3	4	2	3	4	3	4	4	3	3	4	3	3
43	4	3	4	4	4	4	4	3	4	4	3	4	4	4	4	3	3	4
44	3	2	3	2	3	3	3	3	3	3	2	3	2	3	3	3	4	4
45	4	3	4	4	4	4	4	3	4	4	3	4	4	4	4	4	4	4
46	3	2	3	3	3	3	3	2	3	3	3	3	3	3	3	3	2	3
47	2	2	2	2	2	2	3	2	2	2	2	2	2	2	2	3	2	3
48	4	3	4	4	4	4	4	3	4	5	3	4	4	4	4	4	4	4
49	3	2	3	3	3	3	3	3	3	3	3	3	3	4	3	3	3	3
50	4	3	4	4	4	4	4	3	4	4	3	4	4	4	4	4	3	4
51	3	2	3	3	3	3	4	3	3	4	2	3	4	3	3	4	4	3
52	3	2	3	3	3	3	3	2	3	3	2	3	3	3	3	3	2	3
53	4	3	4	4	4	4	4	3	4	4	3	4	4	4	4	4	3	4
54	3	2	3	3	3	3	3	3	3	3	2	3	3	4	3	3	3	3

## Sheet: Full results of EvsD
ParticipantsID	Behavioral Engagement-disaffection (Reversed calculated)								Emotional Engagement-disaffection (Reversed calculated)
	1.In this class, I worked as hard as I can.	2.When I was in this class, I participated in class discussions.	3.I paid attention in this class.	4.When I was in this class, I listened very carefully.	5.When I was in this class, I just act like I'm working.	6.In this class, I did just enough to get by.	7.When I was in this class, I thought about other things.	8.When I was in this class, my mind wandered.	1.When I was in this class, I felt good.	2.When we worked on something in this class, I felt interested.	3.This class is fun.	4.I enjoyed learning new things in this class.	5.When we worked on something in this class, I got involved.	6.When we worked on something in this class, I felt bored.	7.When I was doing work in this class, I felt bored.	8.When my teacher first explained new material, I felt bored.	9.When I was in this class, I felt worried.	10.When we started something new in class, I felt nervous.	11.When I got stuck on a problem, I felt worried.	12.When we worked on something in class, I felt discouraged.	13.This class is not all that fun for me.	14.When I was in class, I felt bad.	15.When I was working on my classwork, I felt mad.	16.When I got stuck on a problem, it really bothered me.	17.When I can't answer a question, I felt frustrated.
1	5	5	5	5	5	5	5	5	5	5	5	5	5	5	5	5	5	5	5	5	5	5	5	5	5
2	3	4	5	5	5	5	4	4	5	5	5	5	5	5	5	5	5	5	3	5	5	4	3	4	4
3	5	5	5	5	4	5	5	5	5	5	5	5	4	5	5	4	5	5	5	5	5	5	5	4	4
4	3	3	3	2	3	2	2	2	2	3	3	3	3	1	2	3	3	3	3	3	2	3	3	3	3
5	5	4	5	5	1	1	1	1	5	5	5	5	5	4	4	4	4	4	4	4	4	4	1	2	3
6	5	5	5	5	5	5	5	5	5	5	5	5	5	5	5	5	5	5	4	5	5	5	5	4	5
7	5	5	5	5	5	5	5	5	5	5	5	5	5	5	5	5	5	5	5	5	5	5	5	5	5
8	5	5	5	5	1	5	5	5	5	5	5	5	5	5	5	5	5	3	3	5	5	5	5	2	1
9	5	4	5	5	5	4	4	4	4	5	4	5	5	5	5	5	4	4	4	5	3	5	5	4	5
10	5	5	4	4	4	4	5	4	5	5	5	5	5	5	5	5	4	4	5	5	5	5	4	4	4
11	3	2	5	5	4	3	4	3	4	5	4	4	3	4	4	4	4	4	2	4	4	4	5	2	2
12	4	4	4	4	3	3	3	3	4	4	4	4	3	4	4	4	4	4	3	4	5	4	5	3	3
13	5	4	4	4	4	4	4	4	5	5	5	5	4	4	4	4	4	4	5	5	5	5	4	4	4
14	3	5	4	4	5	4	3	3	4	5	5	5	5	4	4	5	5	5	5	5	5	5	5	5	4
15	4	5	5	5	1	2	5	5	4	4	4	4	4	5	5	5	5	3	3	4	5	5	5	2	2
16	4	5	5	5	4	4	3	4	4	4	4	4	5	5	5	5	5	5	4	5	4	5	5	5	5
17	5	5	5	5	5	4	5	5	5	4	5	5	5	5	5	5	5	3	3	5	5	5	5	5	4
18	5	5	5	5	5	1	5	5	4	4	4	4	4	4	4	4	4	3	3	5	5	5	5	3	2
19	5	4	4	4	4	4	4	3	4	4	4	4	4	4	4	4	4	4	5	5	5	5	4	4	3
20	3	4	4	4	2	5	5	5	3	4	3	4	3	4	5	5	5	5	4	4	4	4	4	4	4
21	5	5	5	5	4	4	5	5	5	5	5	5	4	5	5	5	5	3	2	5	5	5	5	5	4
22	4	5	5	4	5	4	4	5	4	5	4	5	4	5	5	4	5	4	3	5	5	4	5	4	4
23	5	4	5	5	4	5	5	4	5	5	5	5	5	5	5	5	4	4	4	4	5	5	5	4	3
24	5	5	4	4	5	5	4	5	4	4	4	4	5	5	5	5	5	5	5	5	5	5	5	4	4
25	4	4	5	5	3	4	4	4	5	5	5	5	4	4	4	4	4	4	4	5	5	5	5	3	3
26	3	4	4	4	4	3	3	3	4	4	4	4	3	4	4	4	4	4	4	4	4	4	4	4	4
27	5	5	5	5	5	5	5	5	5	5	5	5	5	5	5	5	5	4	4	5	5	5	5	3	3
28	4	4	5	5	4	4	5	5	4	5	5	5	4	4	4	5	5	4	3	5	5	5	5	4	4
29	5	5	5	5	5	5	5	5	5	5	5	5	5	5	5	5	5	5	5	5	5	5	5	5	5
30	4	5	4	4	4	4	4	3	4	4	4	4	4	5	5	5	4	4	3	5	5	5	5	4	3
31	5	4	5	5	5	5	5	5	5	5	5	5	5	5	5	5	5	4	4	5	5	5	5	4	4
32	4	4	4	4	4	4	4	4	4	4	4	4	4	4	4	4	4	4	4	4	4	4	4	4	4
33	5	5	5	5	4	4	4	4	5	5	5	5	5	5	5	5	5	3	3	5	5	5	5	3	3
34	4	4	4	4	3	3	3	3	4	4	4	4	4	4	4	4	4	4	4	4	4	4	4	4	4
35	5	5	5	5	5	5	5	5	5	5	5	5	5	5	5	5	5	5	4	5	5	5	5	4	4
36	4	5	5	5	4	4	4	4	4	5	5	5	5	4	4	4	5	4	3	5	5	5	5	4	3
37	5	4	5	5	5	5	5	5	5	5	5	5	5	5	5	5	5	5	5	5	5	5	5	5	5
38	3	3	3	3	3	3	3	3	3	3	3	3	3	3	3	3	3	3	3	3	3	3	3	3	3
39	5	5	5	5	5	5	5	5	5	5	5	5	5	5	5	5	5	4	4	5	5	5	5	4	4
40	4	4	4	4	4	4	4	4	4	4	4	4	4	4	4	4	4	4	4	4	4	4	4	4	4
41	5	5	5	5	5	5	5	5	5	5	5	5	5	5	5	5	5	5	5	5	5	5	5	5	5
42	4	5	5	5	4	4	4	4	5	5	5	5	5	5	5	5	5	4	4	5	5	5	5	4	4
43	5	5	5	5	5	5	5	5	5	5	5	5	5	5	5	5	5	5	5	5	5	5	5	5	5
44	4	4	4	4	4	4	4	4	4	4	4	4	4	4	4	4	4	4	4	4	4	4	4	4	4
45	5	5	5	5	5	5	5	5	5	5	5	5	5	5	5	5	5	4	4	5	5	5	5	4	4
46	4	4	4	4	4	4	4	4	4	4	4	4	4	4	4	4	4	4	4	4	4	4	4	4	4
47	3	3	3	3	3	3	3	3	3	3	3	3	3	3	3	3	3	3	3	3	3	3	3	3	3
48	5	5	5	5	5	5	5	5	5	5	5	5	5	5	5	5	5	5	5	5	5	5	5	5	5
49	4	4	4	4	4	4	4	4	4	4	4	4	4	4	4	4	4	4	4	4	4	4	4	4	4
50	5	5	5	5	5	5	5	5	5	5	5	5	5	5	5	5	5	5	5	5	5	5	5	5	5
51	4	5	5	5	4	4	4	4	5	5	5	5	5	4	4	4	5	4	4	5	5	5	5	4	4
52	4	4	4	4	4	4	4	4	4	4	4	4	4	4	4	4	4	4	4	4	4	4	4	4	4
53	5	5	5	5	5	5	5	5	5	5	5	5	5	5	5	5	5	4	4	5	5	5	5	4	4
54	4	4	4	4	4	4	4	4	4	4	4	4	4	4	4	4	4	4	4	4	4	4	4	4	4

## Sheet: Full results of Cog. Enagement
ParticipantsID	Cognitive Strategy Use (Reversed calculated)											Self-Regulation (Reversed calculated)
	1.When I study in this class, I try to remember what the teacher said.	2.It is hard for me to decide what the main ideas are in what I read.	3.When I study in this class,I put important ideas into my own words.	4.l always try to understand what the teacher is saying even if it doesn't make sense.	5.When I study in this class, I copy my notes over to help me remember material.	6.When I study in this class, I practice saying the important facts over and over to myself.	7.I use what I have learned from old homework assignments and the textbook to do new assignments.	8.When I am studying a topic, I try to make everything fit together.	9.When I read material for this class, I say the words over and over to myself to help me remember.	10.I outline the chapters in my learning material to help me study.	11.When reading I try to connect the things I am reading about with what l already know.	1.l ask myself questions to make sure I know the material l have been studying.	2.When work is hard I either give up or study only the easy parts.	3.Even when study materials are dull and uninteresting, I keep working until I finish.	4.Before I begin studying I think about the things I will need to do to learn.	5.I often find that I have been reading for class but don't know what it is all about.	6.I find that when the teacher is talking I think of other things and don't really listen to what is being said.	7.When I'm reading I stop once in a while and go over what I have read.	8.I work hard to get a good grade even when I don't like a class.
1	4	3	4	3	3	4	5	5	3	4	4	3	1	4	4	1	1	2	2
2	2	4	5	1	5	1	5	4	2	5	2	1	5	1	5	5	5	5	1
3	2	5	1	1	1	1	1	1	1	1	1	1	2	2	2	2	2	2	2
4	4	3	4	5	5	4	4	4	4	4	4	3	5	5	5	4	4	3	3
5	4	5	5	3	4	5	5	5	5	5	5	5	3	5	5	5	5	5	5
6	5	1	3	4	5	4	5	5	5	5	5	4	1	5	5	1	1	4	5
7	5	1	4	5	5	5	5	5	5	5	5	5	1	5	5	1	1	4	3
8	5	2	3	5	5	4	5	5	5	5	5	5	1	5	5	1	1	2	5
9	5	1	4	4	5	4	5	5	4	4	5	5	2	5	3	2	1	2	4
10	4	4	4	4	3	4	4	3	4	2	4	3	4	4	3	3	4	4	3
11	4	3	4	4	4	4	4	4	4	3	4	3	3	4	4	3	2	4	4
12	4	2	4	2	4	4	3	2	4	3	4	3	3	3	4	2	3	4	3
13	5	5	4	4	5	4	5	5	5	3	4	3	2	5	5	1	5	4	4
14	5	2	4	4	4	4	4	4	4	4	4	4	2	5	4	2	2	4	5
15	5	3	4	4	5	4	5	5	5	5	5	4	2	5	5	1	1	4	4
16	5	1	3	3	2	4	3	4	4	2	4	4	2	5	4	1	1	2	4
17	5	2	4	4	5	4	5	5	4	4	5	3	1	4	5	1	1	4	5
18	5	3	4	5	5	5	5	5	5	5	5	5	5	4	5	2	1	1	5
19	5	4	3	4	2	4	4	4	4	4	4	4	4	4	4	3	4	4	3
20	4	1	3	4	1	4	4	4	4	3	3	2	1	3	2	1	1	2	4
21	5	4	4	4	4	4	3	4	3	4	5	5	2	5	4	1	1	3	4
22	4	3	4	4	4	4	5	5	4	4	4	4	2	4	4	2	2	3	4
23	5	2	4	5	5	4	4	5	5	5	5	5	1	5	5	1	1	3	5
24	4	3	4	3	4	4	4	4	4	3	4	3	3	4	4	3	3	4	4
25	5	2	4	4	5	4	5	5	4	4	5	4	2	5	4	2	2	4	4
26	4	3	3	3	4	3	4	4	4	3	4	3	3	4	3	3	3	3	3
27	5	1	4	5	5	4	5	5	5	4	5	5	1	5	5	1	1	4	5
28	5	2	4	4	4	4	4	4	4	4	4	4	2	4	4	2	2	4	4
29	5	1	5	5	5	5	5	5	5	5	5	5	1	5	5	1	1	5	5
30	4	3	3	4	3	4	3	4	3	3	4	3	3	4	3	3	3	3	4
31	5	2	4	5	5	4	5	5	4	4	5	4	1	5	5	1	1	4	5
32	4	3	4	4	4	4	4	4	4	4	4	4	2	4	4	2	2	4	4
33	5	2	4	5	5	4	5	5	4	4	5	4	1	5	4	1	1	3	5
34	4	3	3	4	4	4	4	4	4	3	4	3	3	4	4	3	3	4	4
35	5	1	4	4	5	4	5	5	5	4	5	4	1	5	5	1	1	4	5
36	4	2	4	4	4	4	4	4	4	4	4	4	2	4	4	2	2	4	4
37	5	2	4	5	5	5	5	5	5	5	5	5	1	5	5	1	1	5	5
38	3	3	3	3	3	3	3	3	3	3	3	3	3	3	3	3	3	3	3
39	5	1	4	5	5	4	5	5	5	4	5	5	1	5	5	1	1	4	5
40	4	3	4	4	4	4	4	4	4	4	4	4	2	4	4	2	2	4	4
41	5	2	4	5	5	4	5	5	4	4	5	4	1	5	5	1	1	4	5
42	5	2	4	4	5	4	5	5	4	4	5	4	2	5	4	2	2	4	5
43	5	1	5	5	5	5	5	5	5	5	5	5	1	5	5	1	1	5	5
44	4	3	4	4	4	4	4	4	4	4	4	4	2	4	4	2	2	4	4
45	5	1	4	5	5	4	5	5	5	4	5	5	1	5	5	1	1	4	5
46	4	3	4	4	4	4	4	4	4	4	4	4	2	4	4	2	2	4	4
47	3	3	3	3	3	3	3	3	3	3	3	3	3	3	3	3	3	3	3
48	5	1	5	5	5	5	5	5	5	5	5	5	1	5	5	1	1	5	5
49	4	3	4	4	4	4	4	4	4	4	4	4	2	4	4	2	2	4	4
50	5	1	4	5	5	4	5	5	5	4	5	5	1	5	5	1	1	4	5
51	5	2	4	4	5	4	5	5	4	4	5	4	2	5	4	2	2	4	5
52	4	3	4	4	4	4	4	4	4	4	4	4	2	4	4	2	2	4	4
53	5	1	4	5	5	4	5	5	5	4	5	5	1	5	5	1	1	4	5
54	4	3	4	4	4	4	4	4	4	4	4	4	2	4	4	2	2	4	4
