# Supplementary material for: Facial expression recognition reveals students’ engagement in online class: Correlations with six engagement measurements
Source: PLoS One. 2025 Oct 22;20(10):e0334232. doi: 10.1371/journal.pone.0334232 (PMC12543194; doi:10.1371/journal.pone.0334232)
Supplement: S4 Appendix — (XLSX) [file pone.0334232.s004.xlsx]

## Sheet: TableS5 Real-time measurement
TableS5 Result of single-time measurement
2minute time interval	ParticipantsID	Happy Expr	On-Task Active	On-Task Passive	Off-Task Active	Off-Task Passive	On-Task Avg	Off-Task Avg	Pleasure	Arousal
1	1	0.503333	0.25	0.75	0	0	1	0	1	1
2	1	0.215917	0.25	0.75	0	0	1	0	1	1
3	1	0.0755	0.25	0.75	0	0	1	0	1	1
4	1	0.00741667	0	1	0	0	1	0	0.79	0.89
5	1	0.121	0	1	0	0	1	0	0.84	0.94
6	1	0.0455	0	1	0	0	1	0	0.95	1
7	1	0.0181667	0.125	0.875	0	0	1	0	0.96	1
8	1	0.136583	0.1875	0.8125	0	0	1	0	1	1
9	1	0.277917	0.1875	0.8125	0	0	1	0	1	1
10	1	0.243583	0.125	0.875	0	0	1	0	1	1
11	1	0.382	0.25	0.75	0	0	1	0	1	1
12	1	0.43475	0	1	0	0	1	0	1	1
13	1	0.0991667	0	1	0	0	1	0	0.49	1
14	1	0.00595	0	1	0	0	1	0	0.5	1
15	1	0.0128333	0	1	0	0	1	0	0.31	1
16	1	0.000183333	0.25	0.75	0	0	1	0	1	1
17	1	0.00366667	0.25	0.75	0	0	1	0	1	1
1	2	0	0.5	0.5	0	0	1	0	0.69	0.98
2	2	0.0876667	0.125	0.875	0	0	1	0	0.75	0.71
3	2	0.224417	0	1	0	0	1	0	0.68	0.76
4	2	0.37075	0.375	0.625	0	0	1	0	0.71	0.9
5	2	0.0436667	0	1	0	0	1	0	0.71	0.91
6	2	0.000666667	0	1	0	0	1	0	0.7	0.88
7	2	0.0168333	0	1	0	0	1	0	0.74	0.87
8	2	0.319	0	1	0	0	1	0	0.69	0.87
9	2	0.808083	0	1	0	0	1	0	0.69	0.84
10	2	0.00758333	0	1	0	0	1	0	0.65	0.87
11	2	0.00275	0	1	0	0	1	0	0.54	0.77
12	2	0.0014	0	1	0	0	1	0	0.78	0.75
13	2	0	0	1	0	0	1	0	0.66	0.71
14	2	0.00166667	0	1	0	0	1	0	0.71	0.87
15	2	0	0.0625	0.9375	0	0	1	0	0.69	0.84
16	2	0.00891667	0	1	0	0	1	0	0.77	0.9
1	3	0	0	1	0	0	1	0	0.39	0.44
2	3	0	0	1	0	0	1	0	0.63	0.64
3	3	0.0015	0.25	0.75	0	0	1	0	0.65	0.79
4	3	0	0	1	0	0	1	0	0.8	0.86
5	3	0	0	1	0	0	1	0	0.87	0.88
6	3	0	0	1	0	0	1	0	0.9	0.92
7	3	0	0	1	0	0	1	0	0.99	0.99
8	3	0	0	1	0	0	1	0	1	0.97
9	3	0	0	1	0	0	1	0	1	0.99
10	3	0	0	1	0	0	1	0	0.98	0.98
11	3	0	0	1	0	0	1	0	1	0.9
12	3	0.00258333	0	1	0	0	1	0	1	0.88
13	3	8.33333e-05	0.25	0.75	0	0	1	0	0.88	0.95
14	3	0.00208333	0	1	0	0	1	0	0.89	0.96
15	3	0	0	1	0	0	1	0	0.87	0.83
16	3	8.33333e-05	0	1	0	0	1	0	1	1
17	3	0	0	1	0	0	1	0	1	1
1	4	0	0	1	0	0	1	0	0.5	0.5
2	4	0	0	1	0	0	1	0	0.5	0.5
3	4	0	0	1	0	0	1	0	0.5	0.5
4	4	0	0	1	0	0	1	0	0.5	0.5
5	4	0	0	1	0	0	1	0	0.7	0.7
6	4	0	0.375	0.625	0	0	1	0	0.7	0.7
7	4	0	0	1	0	0	1	0	0.7	0.7
8	4	0	0	1	0	0	1	0	0.7	0.7
9	4	0	0	1	0	0	1	0	0.7	0.7
10	4	0	0	1	0	0	1	0	0.5	0.5
11	4	0	0	1	0	0	1	0	0.5	0.5
12	4	0	0	1	0	0	1	0	0.5	0.5
13	4	0	0	1	0	0	1	0	0.9	0.9
14	4	0	0	1	0	0	1	0	0.9	0.9
15	4	0	0	1	0	0	1	0	0.9	0.9
16	4	0	0	1	0	0	1	0	0.9	0.9
1	5	0.15405	0.1875	0.8125	0	0	1	0	0.65	0.76
2	5	0.0785	0.125	0.875	0	0	1	0	0.64	0.69
3	5	0.117833	0	1	0	0	1	0	0.67	0.76
4	5	0	0	1	0	0	1	0	0.63	0.77
5	5	0.0055	0.375	0.625	0	0	1	0	0.62	0.7
6	5	0	0	1	0	0	1	0	0.68	0.81
7	5	8.33333e-05	0	1	0	0	1	0	0.68	0.76
8	5	0	0	1	0	0	1	0	0.66	0.75
9	5	0	0	1	0	0	1	0	0.43	0.71
10	5	8.33333e-05	0	1	0	0	1	0	0.41	0.73
11	5	0.0101667	0	1	0	0	1	0	0.71	0.82
12	5	0	0	1	0	0	1	0	0.7	0.81
13	5	0	0	1	0	0	1	0	0.68	0.7
14	5	0.00925	0.125	0.875	0	0	1	0	0.65	0.68
15	5	0	0	1	0	0	1	0	0.72	0.68
16	5	0	0	1	0	0	1	0	0.81	0.73
1	6	0.0553333	0.25	0.75	0	0	1	0	0.83	0.89
2	6	0	0	1	0	0	1	0	0.83	0.86
3	6	0.00791667	0.125	0.875	0	0	1	0	0.82	0.89
4	6	8.33333e-05	0	1	0	0	1	0	0.9	0.8
5	6	0	0.375	0.625	0	0	1	0	0.9	0.86
6	6	0	0	1	0	0	1	0	0.87	0.88
7	6	0.000166667	0.25	0.75	0	0	1	0	0.84	0.91
8	6	0	0.125	0.875	0	0	1	0	0.9	0.99
9	6	0	0.25	0.75	0	0	1	0	0.86	0.87
10	6	0.18175	0.8125	0.1875	0	0	1	0	0.9	0.97
11	6	0.111333	0.125	0.875	0	0	1	0	0.86	0.95
12	6	0.00141667	0.375	0.625	0	0	1	0	0.9	0.9
13	6	0.000583333	0.125	0.875	0	0	1	0	0.89	0.87
14	6	8.33333e-05	0.625	0.375	0	0	1	0	0.88	0.85
15	6	8.33333e-05	0.125	0.875	0	0	1	0	0.9	0.95
16	6	0.0835833	0.125	0.875	0	0	1	0	0.9	1
1	7	0.00025	0	1	0	0	1	0	0.7	0.7
2	7	0.00743333	0	1	0	0	1	0	0.8	0.8
3	7	0.000416667	0	1	0	0	1	0	0.9	0.9
4	7	0.0833333	0.625	0.375	0	0	1	0	0.9	0.9
5	7	0.159667	0.125	0.875	0	0	1	0	0.9	0.9
6	7	0.007	0	1	0	0	1	0	0.9	0.9
7	7	0	0	1	0	0	1	0	0.8	0.8
8	7	0.00075	0	1	0	0	1	0	0.8	0.8
9	7	0.00676667	0	1	0	0	1	0	0.8	0.8
10	7	0	0	1	0	0	1	0	0.8	0.8
11	7	0.00575	0.125	0.875	0	0	1	0	0.8	0.8
12	7	0.000333333	0.125	0.875	0	0	1	0	0.9	0.9
13	7	8.33333e-05	0.125	0.875	0	0	1	0	0.9	0.9
14	7	8.33333e-05	0.1875	0.8125	0	0	1	0	0.9	0.9
15	7	0.00133333	0	1	0	0	1	0	0.9	0.9
16	7	0.0115333	0	1	0	0	1	0	0.9	0.9
17	7	8.33333e-05	0	1	0	0	1	0	0.9	0.9
18	7	0.00553809	0	0.8125	0	0	0.8125	0	0.9	0.9
1	8	0.302333	0.1875	0.8125	0	0	1	0	0.69	0.7
2	8	0.0876667	0	1	0	0	1	0	0.75	0.76
3	8	0.38775	0.125	0.875	0	0	1	0	0.68	0.69
4	8	0.0659167	0.25	0.6875	0.0625	0	0.9375	0.0625	0.71	0.81
5	8	0.000916667	0	0.875	0.125	0	0.875	0.125	0.71	0.72
6	8	0.04775	0	0.625	0	0.375	0.625	0.375	0.7	0.71
7	8	0.2427	0.5	0.5	0	0	1	0	0.74	0.75
8	8	0.00228333	0	1	0	0	1	0	0.69	0.7
9	8	0.0699	0.25	0.75	0	0	1	0	0.59	0.6
10	8	0.20915	0.25	0.75	0	0	1	0	0.6	0.61
11	8	0.1161	0	1	0	0	1	0	0.54	0.55
12	8	0.0779167	0.25	0.75	0	0	1	0	0.78	0.79
13	8	0.000266667	0	1	0	0	1	0	0.66	0.67
14	8	0.00625	0	1	0	0	1	0	0.71	0.72
15	8	0.000183333	0.125	0.875	0	0	1	0	0.69	0.7
16	8	0.421	0.125	0.875	0	0	1	0	0.77	0.78
17	8	0.43975	0	1	0	0	1	0	0.91	0.84
1	9	0.000916667	0.375	0.625	0	0	1	0	0.65	0.83
2	9	0.00183333	0	1	0	0	1	0	0.74	0.83
3	9	0.00141667	0	1	0	0	1	0	0.62	0.71
4	9	0.00395	0.125	0.875	0	0	1	0	0.53	0.59
5	9	0.153667	0.5	0.5	0	0	1	0	0.5	0.58
6	9	0	0	1	0	0	1	0	0.5	0.64
7	9	0	0.25	0.75	0	0	1	0	0.61	0.6
8	9	0.000183333	0	1	0	0	1	0	0.6	0.59
9	9	0.000416667	0.25	0.75	0	0	1	0	0.56	0.61
10	9	0.0433333	0.375	0.625	0	0	1	0	0.57	0.61
11	9	0.000333333	0	1	0	0	1	0	0.5	0.56
12	9	0.00568333	0	1	0	0	1	0	0.5	0.55
13	9	0	0	1	0	0	1	0	0.42	0.46
14	9	0.00183333	0.375	0.625	0	0	1	0	0.5	0.58
15	9	0.000166667	0.125	0.875	0	0	1	0	0.6	0.66
16	9	0.00025	0	1	0	0	1	0	0.62	0.7
17	9	0.0864167	0.25	0.75	0	0	1	0	0.71	0.72
1	10	0.176417	0.25	0.75	0	0	1	0	0.7	0.71
2	10	0.017	0.25	0.75	0	0	1	0	0.55	1
3	10	0.03125	0.125	0.875	0	0	1	0	0.66	0.89
4	10	0.00966667	0.0625	0.9375	0	0	1	0	0.62	0.63
5	10	0.317583	0.375	0.625	0	0	1	0	0.79	0.8
6	10	0.0438333	0	1	0	0	1	0	0.76	0.76
7	10	0.0909167	0.125	0.875	0	0	1	0	0.87	0.88
8	10	0.0373333	0.125	0.875	0	0	1	0	0.72	0.73
9	10	0.00401667	0.125	0.875	0	0	1	0	0.71	0.72
10	10	0.0699167	0	1	0	0	1	0	0.75	0.76
11	10	0.00325	0.25	0.75	0	0	1	0	0.82	0.83
12	10	0.0371667	0	1	0	0	1	0	0.69	0.7
14	10	0.0122	0	1	0	0	1	0	0.83	0.84
15	10	0.00241667	0.0625	0.9375	0	0	1	0	0.82	0.83
16	10	0.43675	0.25	0.75	0	0	1	0	0.8	0.81
17	10	0.821083	0	1	0	0	1	0	0.8	0.87
1	11	0	0	1	0	0	1	0	0.7	0.7
2	11	0	0	1	0	0	1	0	0.6	0.6
3	11	0	0	1	0	0	1	0	0.6	0.6
4	11	0	0	1	0	0	1	0	0.6	0.6
5	11	0	0	1	0	0	1	0	0.5	0.5
6	11	8.33333e-05	0	1	0	0	1	0	0.5	0.5
7	11	8.33333e-05	0	1	0	0	1	0	0.6	0.5
8	11	0	0	1	0	0	1	0	0.6	0.5
9	11	0	0	1	0	0	1	0	0.7	0.5
10	11	0	0	1	0	0	1	0	0.7	0.6
11	11	0	0	1	0	0	1	0	0.8	0.6
12	11	0	0	1	0	0	1	0	0.7	0.6
13	11	0.00208333	0	1	0	0	1	0	0.7	0.6
14	11	0.03	0	1	0	0	1	0	0.8	0.6
15	11	0.000166667	0	1	0	0	1	0	0.8	0.6
16	11	8.33333e-05	0	1	0	0	1	0	0.7	0.6
17	11	0	0	1	0	0	1	0	0.7	0.6
1	12	0.000583333	0	1	0	0	1	0	0.71	0.66
2	12	0.00191667	0	1	0	0	1	0	0.75	0.75
3	12	0.00116667	0	1	0	0	1	0	0.8	0.8
4	12	0.00316667	0	1	0	0	1	0	0.51	0.5
5	12	0.00341667	0	1	0	0	1	0	0.65	0.65
6	12	0.0241667	0	1	0	0	1	0	0.5	0.5
7	12	0.00558333	0	1	0	0	1	0	0.69	0.79
8	12	0.000283333	0	1	0	0	1	0	0.5	0.69
9	12	0.000166667	0	1	0	0	1	0	0.69	0.5
10	12	0.0128333	0	1	0	0	1	0	0.62	0.77
11	12	0.000333333	0	1	0	0	1	0	0.61	0.7
12	12	0.00283333	0	1	0	0	1	0	0.72	0.68
13	12	0.000416667	0	1	0	0	1	0	0.64	0.72
14	12	0.000166667	0	1	0	0	1	0	0.78	0.68
15	12	0	0	1	0	0	1	0	0.72	0.61
16	12	0.000333333	0	1	0	0	1	0	0.7	0.63
17	12	0.00183333	0	1	0	0	1	0	0.8	0.75
18	12	0.000458333	0	1	0	0	1	0	0.8	0.75
1	13	0.000416667	0	1	0	0	1	0	0.79	0.98
2	13	8.33333e-05	0	1	0	0	1	0	0.73	0.73
3	13	0	0	0.9375	0	0	0.9375	0	0.74	0.73
4	13	0	0.25	0.75	0	0	1	0	0.74	0.88
5	13	0.00333333	0	1	0	0	1	0	0.64	0.81
6	13	0.000683333	0	1	0	0	1	0	0.8	0.76
7	13	8.33333e-05	0	1	0	0	1	0	0.74	0.8
8	13	0.00075	0	1	0	0	1	0	0.74	0.76
9	13	0.00128333	0	1	0	0	1	0	0.7	0.5
10	13	0.003875	0.25	0.75	0	0	1	0	0.73	0.65
11	13	0.00035	0	1	0	0	1	0	0.67	0.66
12	13	0.0139167	0	1	0	0	1	0	0.63	0.62
13	13	0.0295	0	1	0	0	1	0	0.67	0.68
14	13	0.000725	0.125	0.875	0	0	1	0	0.69	0.7
15	13	0.00611667	0	1	0	0	1	0	0.64	0.66
16	13	0.0775333	0	1	0	0	1	0	0.74	0.82
1	14	0	0.25	0.75	0	0	1	0	0.78	0.62
2	14	0	0.375	0.625	0	0	1	0	0.61	0.65
3	14	0.1155	0.25	0.75	0	0	1	0	0.73	0.74
4	14	0	0	1	0	0	1	0	0.69	0.61
5	14	0.227625	0.125	0.8125	0	0.0625	0.9375	0.0625	0.88	0.75
6	14	0.006	0	1	0	0	1	0	0.84	0.81
7	14	0	0.125	0.875	0	0	1	0	0.97	0.78
8	14	0	0	1	0	0	1	0	0.8	0.65
9	14	0.0753333	0.375	0.625	0	0	1	0	0.79	0.85
10	14	0	0	1	0	0	1	0	0.87	0.66
11	14	0	0	1	0	0	1	0	0.91	0.78
12	14	0.0834167	0.4375	0.5625	0	0	1	0	0.77	0.72
13	14	0.00103333	0.125	0.875	0	0	1	0	0.86	0.84
14	14	0.0278833	0	1	0	0	1	0	0.92	0.78
15	14	0.00375	0	1	0	0	1	0	0.91	0.82
16	14	0.000916667	0	1	0	0	1	0	0.89	0.85
17	14	0.00183333	0	1	0	0	1	0	0.92	0.9
1	15	0	0.25	0.75	0	0	1	0	0.6	0.89
2	15	0.000266667	0.25	0.75	0	0	1	0	0.66	0.76
3	15	0.0403667	0.4375	0.5625	0	0	1	0	0.69	0.73
4	15	0.000516667	0	1	0	0	1	0	0.84	0.65
5	15	0.000166667	0	0.8125	0	0.125	0.8125	0.125	0.74	0.71
6	15	0	0	0.875	0	0.125	0.875	0.125	0.68	0.8
7	15	0	0	1	0	0	1	0	0.64	0.79
8	15	0.000666667	0.25	0.75	0	0	1	0	0.7	0.88
9	15	0.00483333	0	1	0	0	1	0	0.69	0.69
10	15	0	0	1	0	0	1	0	0.65	0.76
11	15	0	0.25	0.75	0	0	1	0	0.66	0.65
12	15	8.33333e-05	0	1	0	0	1	0	0.6	0.7
13	15	0	0	1	0	0	1	0	0.6	0.72
14	15	0	0	1	0	0	1	0	0.62	0.69
15	15	0.0003	0	1	0	0	1	0	0.64	0.72
16	15	0.000166667	0	1	0	0	1	0	0.8	0.88
1	16	8.33333e-05	0	1	0	0	1	0	0.87	0.89
2	16	0	0.125	0.875	0	0	1	0	0.84	0.84
3	16	0.000166667	0.125	0.875	0	0	1	0	0.94	0.94
4	16	0	0	1	0	0	1	0	0.98	0.96
5	16	0.00266667	0	1	0	0	1	0	0.98	0.96
6	16	0	0	1	0	0	1	0	0.97	0.96
7	16	0	0	1	0	0	1	0	1	0.98
8	16	0	0	1	0	0	1	0	1	1
9	16	0	0	0.9375	0	0	0.9375	0	1	1
10	16	0	0	1	0	0	1	0	0.99	0.95
11	16	0	0	1	0	0	1	0	0.97	0.94
12	16	8.33333e-05	0	1	0	0	1	0	1	0.99
13	16	0	0	1	0	0	1	0	1	1
14	16	0	0	1	0	0	1	0	1	1
15	16	0	0	1	0	0	1	0	0.97	0.97
16	16	0	0	1	0	0	1	0	1	1
17	16	0	0	1	0	0	1	0	1	1
18	16	0	0	1	0	0	1	0	1	1
1	17	0.000416667	0	1	0	0	1	0	0.65	0.69
2	17	0.000933333	0	1	0	0	1	0	0.72	0.75
3	17	0.00393333	0	1	0	0	1	0	0.82	0.87
4	17	0.00025	0	1	0	0	1	0	0.85	0.89
5	17	8.33333e-05	0	1	0	0	1	0	0.87	0.86
6	17	0.00683333	0.375	0.625	0	0	1	0	0.8	0.84
7	17	0.000208333	0	1	0	0	1	0	0.83	0.9
8	17	0.00025	0	1	0	0	1	0	0.94	0.88
9	17	0.000666667	0	1	0	0	1	0	0.87	0.94
10	17	0.00195	0	1	0	0	1	0	1	0.9
11	17	0.00508333	0	1	0	0	1	0	0.9	0.92
12	17	0.00325	0	1	0	0	1	0	0.95	0.9
13	17	0.00441667	0	1	0	0	1	0	0.82	0.95
14	17	0.00508333	0	1	0	0	1	0	0.93	0.86
15	17	0.000666667	0	1	0	0	1	0	0.91	0.95
16	17	0.000416667	0	1	0	0	1	0	0.94	0.98
17	17	0.0014	0	1	0	0	1	0	1	1
18	17	0.000583333	0	1	0	0	1	0	1	1
1	18	0.000333333	0.125	0.875	0	0	1	0	0.5	0.5
2	18	0.00441667	0.25	0.75	0	0	1	0	0.5	0.5
3	18	0.06585	0	1	0	0	1	0	0.6	0.6
4	18	0.00641667	0.25	0.75	0	0	1	0	0.6	0.6
5	18	0.01925	0.25	0.75	0	0	1	0	0.5	0.5
6	18	0	0	1	0	0	1	0	0.5	0.5
7	18	0	0	1	0	0	1	0	0.6	0.6
8	18	0.0101667	0	1	0	0	1	0	0.6	0.6
9	18	0.000166667	0	1	0	0	1	0	0.6	0.6
10	18	0	0	1	0	0	1	0	0.6	0.6
11	18	0	0	1	0	0	1	0	0.5	0.5
12	18	0	0.25	0.75	0	0	1	0	0.5	0.5
13	18	0.00025	0.125	0.875	0	0	1	0	0.5	0.5
14	18	8.33333e-05	0.25	0.75	0	0	1	0	0.5	0.5
15	18	0.00025	0.125	0.875	0	0	1	0	0.5	0.5
16	18	0.0632538	0	1	0	0	1	0	0.8	0.8
1	19	0	0	1	0	0	1	0	0.72	0.7
2	19	0	0	1	0	0	1	0	0.7	0.71
3	19	0	0.25	0.75	0	0	1	0	0.73	0.74
4	19	0	0.125	0.875	0	0	1	0	0.74	0.75
5	19	0	0.125	0.875	0	0	1	0	0.74	0.75
6	19	0	0	1	0	0	1	0	0.74	0.75
7	19	0.005375	0	1	0	0	1	0	0.76	0.77
8	19	0	0	1	0	0	1	0	0.75	0.77
9	19	0	0.5625	0.4375	0	0	1	0	0.67	0.68
10	19	0	0	1	0	0	1	0	0.7	0.71
11	19	0	0	1	0	0	1	0	0.72	0.72
12	19	0	0	1	0	0	1	0	0.75	0.75
13	19	0	0	1	0	0	1	0	0.76	0.72
14	19	0	0	1	0	0	1	0	0.77	0.76
15	19	0	0	1	0	0	1	0	0.78	0.79
16	19	0	0	1	0	0	1	0	0.81	0.8
1	20	0.0455	0	1	0	0	1	0	0.7	0.7
2	20	0	0	1	0	0	1	0	0.63	0.63
3	20	0	0	1	0	0	1	0	0.66	0.66
4	20	0	0.25	0.75	0	0	1	0	0.62	0.62
5	20	0	0.0625	0.9375	0	0	1	0	0.6	0.6
6	20	0	0	1	0	0	1	0	0.67	0.67
7	20	0.0075	0	1	0	0	1	0	0.68	0.68
8	20	0.00025	0	1	0	0	1	0	0.65	0.65
9	20	8.33333e-05	0.25	0.75	0	0	1	0	0.63	0.63
10	20	0	0	1	0	0	1	0	0.6	0.6
11	20	0	0	1	0	0	1	0	0.69	0.69
12	20	0	0.25	0.75	0	0	1	0	0.68	0.68
13	20	0	0	1	0	0	1	0	0.65	0.65
14	20	0	0.125	0.875	0	0	1	0	0.64	0.64
15	20	0	0	1	0	0	1	0	0.71	0.71
16	20	0	0	1	0	0	1	0	0.79	0.79
1	21	0.211167	0.375	0.5625	0	0	0.9375	0	0.78	1
2	21	0.00216667	0	1	0	0	1	0	0.77	1
3	21	0.0735	0.125	0.875	0	0	1	0	0.5	0.92
4	21	0	0	1	0	0	1	0	0.5	0.93
5	21	0	0	1	0	0	1	0	0.5	0.95
6	21	0.0389167	0.25	0.75	0	0	1	0	0.5	0.86
7	21	0.00416667	0.0625	0.9375	0	0	1	0	0.5	0.92
8	21	0	0	1	0	0	1	0	0.5	0.7
9	21	0	0	1	0	0	1	0	0.5	0.81
10	21	8.33333e-05	0	1	0	0	1	0	0.5	0.91
11	21	0.001	0.1875	0.8125	0	0	1	0	0.5	0.93
12	21	0	0	1	0	0	1	0	0.5	0.86
13	21	0.000166667	0.25	0.75	0	0	1	0	0.76	1
14	21	0	0.125	0.875	0	0	1	0	0.83	0.97
15	21	0.0368333	0.3125	0.6875	0	0	1	0	0.97	0.94
16	21	0.160159	0	1	0	0	1	0	1	1
1	22	0.235167	1	0.25	0.75	0	0	0	0.75	0.85
2	22	0.127833	1	0.125	0.875	0	0	0	0.78	0.82
3	22	0.0924167	1	0.125	0.875	0	0	0	0.76	0.84
4	22	0.00358333	1	0.125	0.875	0	0	0	0.74	0.81
5	22	0.0891667	1	0.25	0.75	0	0	0	0.79	0.85
6	22	0.0241667	1	0	1	0	0	0	0.82	0.87
7	22	0.0135833	1	0.125	0.875	0	0	0	0.8	0.83
8	22	0.152167	1	0.125	0.875	0	0	0	0.81	0.84
9	22	0.215333	1	0.25	0.75	0	0	0	0.83	0.86
10	22	0.129167	1	0.125	0.875	0	0	0	0.85	0.89
11	22	0.245833	1	0.25	0.75	0	0	0	0.87	0.9
12	22	0.328333	1	0	1	0	0	0	0.89	0.92
13	22	0.0875833	1	0	1	0	0	0	0.8	0.85
14	22	0.00416667	1	0	1	0	0	0	0.78	0.83
15	22	0.00916667	1	0	1	0	0	0	0.76	0.84
16	22	0.000583333	1	0.125	0.875	0	0	0	0.85	0.9
1	23	0.325833	1	0.375	0.625	0	0	0	0.82	0.88
2	23	0.108333	1	0.25	0.75	0	0	0	0.8	0.85
3	23	0.187583	1	0.125	0.875	0	0	0	0.83	0.87
4	23	0.254167	1	0.25	0.75	0	0	0	0.85	0.89
5	23	0.0675833	1	0.125	0.875	0	0	0	0.81	0.86
6	23	0.000833333	1	0	1	0	0	0	0.79	0.84
7	23	0.0191667	1	0.125	0.875	0	0	0	0.84	0.88
8	23	0.275833	1	0.125	0.875	0	0	0	0.86	0.9
9	23	0.425833	1	0.25	0.75	0	0	0	0.88	0.92
10	23	0.00916667	1	0	1	0	0	0	0.83	0.87
11	23	0.00333333	1	0.125	0.875	0	0	0	0.81	0.85
12	23	0.00166667	1	0.125	0.875	0	0	0	0.85	0.89
13	23	0.000416667	1	0	1	0	0	0	0.82	0.86
14	23	0.00208333	1	0	1	0	0	0	0.84	0.88
15	23	0.000416667	1	0.125	0.875	0	0	0	0.83	0.87
16	23	0.0108333	1	0.125	0.875	0	0	0	0.86	0.9
1	24	0	1	0	1	0	0	0	0.65	0.7
2	24	0	1	0	1	0	0	0	0.68	0.73
3	24	0.00166667	1	0.125	0.875	0	0	0	0.7	0.75
4	24	0	1	0	1	0	0	0	0.72	0.77
5	24	0	1	0	1	0	0	0	0.74	0.79
6	24	0.000416667	1	0	1	0	0	0	0.76	0.81
7	24	0	1	0	1	0	0	0	0.78	0.83
8	24	0	1	0	1	0	0	0	0.8	0.85
9	24	0	1	0	1	0	0	0	0.82	0.87
10	24	0	1	0	1	0	0	0	0.84	0.89
11	24	0	1	0	1	0	0	0	0.86	0.91
12	24	0.00333333	1	0	1	0	0	0	0.88	0.93
13	24	0.000416667	1	0.125	0.875	0	0	0	0.85	0.9
14	24	0.00291667	1	0	1	0	0	0	0.83	0.88
15	24	0	1	0	1	0	0	0	0.81	0.86
16	24	0.000416667	1	0	1	0	0	0	0.85	0.9
1	25	0.125833	1	0.125	0.875	0	0	0	0.7	0.75
2	25	0.0758333	1	0.125	0.875	0	0	0	0.72	0.77
3	25	0.109167	1	0	1	0	0	0	0.74	0.79
4	25	0.000416667	1	0	1	0	0	0	0.76	0.81
5	25	0.00416667	1	0.25	0.75	0	0	0	0.73	0.78
6	25	0	1	0	1	0	0	0	0.75	0.8
7	25	0.000416667	1	0	1	0	0	0	0.77	0.82
8	25	0	1	0	1	0	0	0	0.79	0.84
9	25	0	1	0	1	0	0	0	0.81	0.86
10	25	0.000416667	1	0	1	0	0	0	0.78	0.83
11	25	0.00833333	1	0	1	0	0	0	0.76	0.81
12	25	0	1	0	1	0	0	0	0.74	0.79
13	25	0	1	0	1	0	0	0	0.72	0.77
14	25	0.00791667	1	0.125	0.875	0	0	0	0.7	0.75
15	25	0	1	0	1	0	0	0	0.75	0.8
16	25	0	1	0	1	0	0	0	0.8	0.85
1	26	0.0458333	1	0.125	0.875	0	0	0	0.65	0.7
2	26	0	1	0	1	0	0	0	0.67	0.72
3	26	0.00666667	1	0.125	0.875	0	0	0	0.69	0.74
4	26	0.000416667	1	0	1	0	0	0	0.71	0.76
5	26	0	1	0.25	0.75	0	0	0	0.73	0.78
6	26	0	1	0	1	0	0	0	0.75	0.8
7	26	0.000416667	1	0.125	0.875	0	0	0	0.72	0.77
8	26	0	1	0.125	0.875	0	0	0	0.7	0.75
9	26	0	1	0.125	0.875	0	0	0	0.68	0.73
10	26	0.125833	1	0.25	0.75	0	0	0	0.66	0.71
11	26	0.0833333	1	0.125	0.875	0	0	0	0.64	0.69
12	26	0.00166667	1	0.25	0.75	0	0	0	0.62	0.67
13	26	0.000416667	1	0.125	0.875	0	0	0	0.6	0.65
14	26	0.000416667	1	0.25	0.75	0	0	0	0.63	0.68
15	26	0.000416667	1	0.125	0.875	0	0	0	0.66	0.71
16	26	0.0629167	1	0.125	0.875	0	0	0	0.69	0.74
1	27	0.000416667	1	0	1	0	0	0	0.85	0.9
2	27	0.00666667	1	0	1	0	0	0	0.87	0.92
3	27	0.000833333	1	0	1	0	0	0	0.89	0.94
4	27	0.0629167	1	0.25	0.75	0	0	0	0.91	0.96
5	27	0.125833	1	0.125	0.875	0	0	0	0.93	0.98
6	27	0.00666667	1	0	1	0	0	0	0.95	1
7	27	0	1	0	1	0	0	0	0.93	0.98
8	27	0.000833333	1	0	1	0	0	0	0.91	0.96
9	27	0.00583333	1	0	1	0	0	0	0.89	0.94
10	27	0	1	0	1	0	0	0	0.87	0.92
11	27	0.00541667	1	0.125	0.875	0	0	0	0.85	0.9
12	27	0.000833333	1	0.125	0.875	0	0	0	0.87	0.92
13	27	0.000416667	1	0.125	0.875	0	0	0	0.89	0.94
14	27	0.000416667	1	0.125	0.875	0	0	0	0.91	0.96
15	27	0.00166667	1	0	1	0	0	0	0.93	0.98
16	27	0.0108333	1	0	1	0	0	0	0.95	1
1	28	0.275833	1	0.25	0.75	0	0	0	0.78	0.83
2	28	0.0833333	1	0	1	0	0	0	0.8	0.85
3	28	0.329167	1	0.125	0.875	0	0	0	0.82	0.87
4	28	0.0629167	1	0.25	0.75	0	0	0	0.84	0.89
5	28	0.000833333	0.875	0	0.875	0.125	0.125	0	0.86	0.91
6	28	0.0416667	0.75	0	0.75	0.25	0	0.25	0.88	0.93
7	28	0.208333	1	0.25	0.75	0	0	0	0.85	0.9
8	28	0.00208333	1	0	1	0	0	0	0.83	0.88
9	28	0.0629167	1	0.125	0.875	0	0	0	0.81	0.86
10	28	0.166667	1	0.125	0.875	0	0	0	0.79	0.84
11	28	0.104167	1	0	1	0	0	0	0.77	0.82
12	28	0.0629167	1	0.125	0.875	0	0	0	0.8	0.85
13	28	0.000416667	1	0	1	0	0	0	0.82	0.87
14	28	0.00583333	1	0	1	0	0	0	0.84	0.89
15	28	0.000416667	1	0.125	0.875	0	0	0	0.86	0.91
16	28	0.354167	1	0.125	0.875	0	0	0	0.88	0.93
1	29	0.000833333	1	0.25	0.75	0	0	0	0.9	0.95
2	29	0.00166667	1	0	1	0	0	0	0.92	0.97
3	29	0.00166667	1	0	1	0	0	0	0.94	0.99
4	29	0.00333333	1	0.125	0.875	0	0	0	0.96	1
5	29	0.125833	1	0.25	0.75	0	0	0	0.98	1
6	29	0	1	0	1	0	0	0	1	1
7	29	0	1	0.125	0.875	0	0	0	0.98	1
8	29	0.000416667	1	0	1	0	0	0	0.96	0.99
9	29	0.000833333	1	0.125	0.875	0	0	0	0.94	0.97
10	29	0.0416667	1	0.25	0.75	0	0	0	0.92	0.95
11	29	0.000416667	1	0	1	0	0	0	0.9	0.93
12	29	0.00541667	1	0	1	0	0	0	0.92	0.95
13	29	0	1	0	1	0	0	0	0.94	0.97
14	29	0.00166667	1	0.25	0.75	0	0	0	0.96	0.99
15	29	0.000416667	1	0.125	0.875	0	0	0	0.98	1
16	29	0.000416667	1	0	1	0	0	0	1	1
1	30	0.145833	0.875	0.125	0.75	0.125	0.125	0	0.55	0.6
2	30	0.0166667	1	0.125	0.875	0	0	0	0.53	0.58
3	30	0.0291667	1	0.125	0.875	0	0	0	0.51	0.56
4	30	0.00833333	1	0.0625	0.9375	0	0	0	0.49	0.54
5	30	0.250833	1	0.25	0.75	0	0	0	0.47	0.52
6	30	0.0416667	1	0	1	0	0	0	0.45	0.5
7	30	0.0833333	1	0.125	0.875	0	0	0	0.47	0.52
8	30	0.0333333	1	0.125	0.875	0	0	0	0.49	0.54
9	30	0.00333333	1	0.125	0.875	0	0	0	0.51	0.56
10	30	0.0629167	1	0	1	0	0	0	0.53	0.58
11	30	0.00291667	1	0.125	0.875	0	0	0	0.55	0.6
12	30	0.0333333	1	0	1	0	0	0	0.57	0.62
14	30	0.0108333	1	0	1	0	0	0	0.59	0.64
15	30	0.00208333	1	0.0625	0.9375	0	0	0	0.61	0.66
16	30	0.375833	1	0.125	0.875	0	0	0	0.63	0.68
1	31	0	1	0	1	0	0	0	0.75	0.8
2	31	0	1	0	1	0	0	0	0.77	0.82
3	31	0	1	0	1	0	0	0	0.79	0.84
4	31	0	1	0	1	0	0	0	0.81	0.86
5	31	0	1	0	1	0	0	0	0.83	0.88
6	31	0.000416667	1	0	1	0	0	0	0.85	0.9
7	31	0.000416667	1	0	1	0	0	0	0.87	0.92
8	31	0	1	0	1	0	0	0	0.89	0.94
9	31	0	1	0	1	0	0	0	0.91	0.96
10	31	0	1	0	1	0	0	0	0.93	0.98
11	31	0	1	0	1	0	0	0	0.95	1
12	31	0	1	0	1	0	0	0	0.93	0.98
13	31	0.00208333	1	0	1	0	0	0	0.91	0.96
14	31	0.0258333	1	0	1	0	0	0	0.89	0.94
15	31	0.000416667	1	0	1	0	0	0	0.87	0.92
16	31	0.000416667	1	0	1	0	0	0	0.85	0.9
1	32	0.000833333	1	0	1	0	0	0	0.7	0.75
2	32	0.00166667	1	0	1	0	0	0	0.72	0.77
3	32	0.00166667	1	0	1	0	0	0	0.74	0.79
4	32	0.00291667	1	0	1	0	0	0	0.76	0.81
5	32	0.00333333	1	0	1	0	0	0	0.78	0.83
6	32	0.0208333	1	0	1	0	0	0	0.8	0.85
7	32	0.00541667	1	0	1	0	0	0	0.78	0.83
8	32	0.000416667	1	0	1	0	0	0	0.76	0.81
9	32	0.000416667	1	0	1	0	0	0	0.74	0.79
10	32	0.0108333	1	0	1	0	0	0	0.72	0.77
11	32	0.000416667	1	0	1	0	0	0	0.7	0.75
12	32	0.00291667	1	0	1	0	0	0	0.72	0.77
13	32	0.000416667	1	0	1	0	0	0	0.74	0.79
14	32	0.000416667	1	0	1	0	0	0	0.76	0.81
15	32	0	1	0	1	0	0	0	0.78	0.83
16	32	0.000416667	1	0	1	0	0	0	0.8	0.85
1	33	0.000833333	1	0	1	0	0	0	0.8	0.85
2	33	0.000833333	1	0	1	0	0	0	0.82	0.87
3	33	0.00333333	1	0	1	0	0	0	0.84	0.89
4	33	0.000416667	1	0	1	0	0	0	0.86	0.91
5	33	0.000416667	1	0	1	0	0	0	0.88	0.93
6	33	0.00666667	1	0.25	0.75	0	0	0	0.9	0.95
7	33	0.000416667	1	0	1	0	0	0	0.88	0.93
8	33	0.000416667	1	0	1	0	0	0	0.86	0.91
9	33	0.000833333	1	0	1	0	0	0	0.84	0.89
10	33	0.00166667	1	0	1	0	0	0	0.82	0.87
11	33	0.00416667	1	0	1	0	0	0	0.8	0.85
12	33	0.00291667	1	0	1	0	0	0	0.82	0.87
13	33	0.00416667	1	0	1	0	0	0	0.84	0.89
14	33	0.00416667	1	0	1	0	0	0	0.86	0.91
15	33	0.000833333	1	0	1	0	0	0	0.88	0.93
16	33	0.000416667	1	0	1	0	0	0	0.9	0.95
1	34	0.000416667	1	0	1	0	0	0	0.65	0.7
2	34	0.00416667	1	0.125	0.875	0	0	0	0.67	0.72
3	34	0.0583333	1	0	1	0	0	0	0.69	0.74
4	34	0.00666667	0.875	0.125	0.75	0.125	0.125	0	0.71	0.76
5	34	0.0166667	1	0.125	0.875	0	0	0	0.69	0.74
6	34	0	1	0	1	0	0	0	0.67	0.72
7	34	0	1	0	1	0	0	0	0.65	0.7
8	34	0.00833333	1	0	1	0	0	0	0.67	0.72
9	34	0.000416667	1	0	1	0	0	0	0.69	0.74
10	34	0	1	0	1	0	0	0	0.71	0.76
11	34	0	1	0	1	0	0	0	0.69	0.74
12	34	0	1	0.125	0.875	0	0	0	0.67	0.72
13	34	0.000416667	1	0.125	0.875	0	0	0	0.65	0.7
14	34	0.000416667	1	0.125	0.875	0	0	0	0.67	0.72
15	34	0.000416667	1	0.125	0.875	0	0	0	0.69	0.74
16	34	0.0541667	1	0	1	0	0	0	0.71	0.76
1	35	0	1	0.125	0.875	0	0	0	0.8	0.85
2	35	0	1	0.125	0.875	0	0	0	0.82	0.87
3	35	0	1	0.125	0.875	0	0	0	0.84	0.89
4	35	0	1	0.125	0.875	0	0	0	0.86	0.91
5	35	0	1	0.125	0.875	0	0	0	0.88	0.93
6	35	0	1	0	1	0	0	0	0.9	0.95
7	35	0.00416667	1	0	1	0	0	0	0.88	0.93
8	35	0	1	0	1	0	0	0	0.86	0.91
9	35	0	1	0.25	0.75	0	0	0	0.84	0.89
10	35	0	1	0	1	0	0	0	0.82	0.87
11	35	0	1	0	1	0	0	0	0.8	0.85
12	35	0	1	0	1	0	0	0	0.82	0.87
13	35	0	1	0	1	0	0	0	0.84	0.89
14	35	0	1	0	1	0	0	0	0.86	0.91
15	35	0	1	0	1	0	0	0	0.88	0.93
16	35	0	1	0	1	0	0	0	0.9	0.95
1	36	0.0416667	1	0.125	0.875	0	0	0	0.75	0.8
2	36	0	1	0	1	0	0	0	0.77	0.82
3	36	0.00666667	1	0.125	0.875	0	0	0	0.79	0.84
4	36	0	1	0.125	0.875	0	0	0	0.81	0.86
5	36	0	1	0.125	0.875	0	0	0	0.83	0.88
6	36	0	1	0	1	0	0	0	0.85	0.9
7	36	0.00416667	1	0	1	0	0	0	0.83	0.88
8	36	0	1	0	1	0	0	0	0.81	0.86
9	36	0	1	0.25	0.75	0	0	0	0.79	0.84
10	36	0	1	0	1	0	0	0	0.77	0.82
11	36	0	1	0	1	0	0	0	0.75	0.8
12	36	0	1	0.125	0.875	0	0	0	0.77	0.82
13	36	0	1	0	1	0	0	0	0.79	0.84
14	36	0	1	0.125	0.875	0	0	0	0.81	0.86
15	36	0	1	0	1	0	0	0	0.83	0.88
16	36	0	1	0	1	0	0	0	0.85	0.9
1	37	0.000416667	1	0	1	0	0	0	0.85	0.9
2	37	0.00166667	1	0	1	0	0	0	0.87	0.92
3	37	0.00166667	1	0	1	0	0	0	0.89	0.94
4	37	0.00291667	1	0.125	0.875	0	0	0	0.91	0.96
5	37	0.125833	1	0.25	0.75	0	0	0	0.93	0.98
6	37	0	1	0	1	0	0	0	0.95	1
7	37	0	1	0.125	0.875	0	0	0	0.93	0.98
8	37	0.000416667	1	0	1	0	0	0	0.91	0.96
9	37	0.000416667	1	0.125	0.875	0	0	0	0.89	0.94
10	37	0.0416667	1	0.125	0.875	0	0	0	0.87	0.92
11	37	0.000416667	1	0	1	0	0	0	0.85	0.9
12	37	0.00541667	1	0	1	0	0	0	0.87	0.92
13	37	0	1	0	1	0	0	0	0.89	0.94
14	37	0.00166667	1	0.125	0.875	0	0	0	0.91	0.96
15	37	0.000416667	1	0.125	0.875	0	0	0	0.93	0.98
16	37	0.000416667	1	0	1	0	0	0	0.95	1
1	38	0.000416667	1	0	1	0	0	0	0.5	0.5
2	38	0	1	0	1	0	0	0	0.5	0.5
3	38	0	1	0	1	0	0	0	0.5	0.5
4	38	0	1	0	1	0	0	0	0.5	0.5
5	38	0	1	0	1	0	0	0	0.5	0.5
6	38	0.000416667	1	0	1	0	0	0	0.5	0.5
7	38	0.000416667	1	0	1	0	0	0	0.5	0.5
8	38	0	1	0	1	0	0	0	0.5	0.5
9	38	0	1	0	1	0	0	0	0.5	0.5
10	38	0	1	0	1	0	0	0	0.5	0.5
11	38	0	1	0	1	0	0	0	0.5	0.5
12	38	0	1	0	1	0	0	0	0.5	0.5
13	38	0.00208333	1	0	1	0	0	0	0.5	0.5
14	38	0.0258333	1	0	1	0	0	0	0.5	0.5
15	38	0.000416667	1	0	1	0	0	0	0.5	0.5
16	38	0.000416667	1	0	1	0	0	0	0.5	0.5
1	39	0.250833	1	0.125	0.875	0	0	0	0.85	0.9
2	39	0.0833333	1	0	1	0	0	0	0.87	0.92
3	39	0.329167	1	0.125	0.875	0	0	0	0.89	0.94
4	39	0.0629167	1	0.125	0.875	0	0	0	0.91	0.96
5	39	0.000833333	0.875	0	0.875	0.125	0.125	0	0.93	0.98
6	39	0.0416667	0.75	0	0.75	0.25	0	0.25	0.95	1
7	39	0.208333	1	0.25	0.75	0	0	0	0.93	0.98
8	39	0.00208333	1	0	1	0	0	0	0.91	0.96
9	39	0.0629167	1	0.125	0.875	0	0	0	0.89	0.94
10	39	0.166667	1	0.125	0.875	0	0	0	0.87	0.92
11	39	0.104167	1	0	1	0	0	0	0.85	0.9
12	39	0.0629167	1	0.125	0.875	0	0	0	0.87	0.92
13	39	0.000416667	1	0	1	0	0	0	0.89	0.94
14	39	0.00583333	1	0	1	0	0	0	0.91	0.96
15	39	0.000416667	1	0.125	0.875	0	0	0	0.93	0.98
16	39	0.354167	1	0.125	0.875	0	0	0	0.95	1
1	40	0.000833333	1	0	1	0	0	0	0.7	0.75
2	40	0.00166667	1	0	1	0	0	0	0.72	0.77
3	40	0.00166667	1	0	1	0	0	0	0.74	0.79
4	40	0.00291667	1	0	1	0	0	0	0.76	0.81
5	40	0.00333333	1	0	1	0	0	0	0.78	0.83
6	40	0.0208333	1	0	1	0	0	0	0.8	0.85
7	40	0.00541667	1	0	1	0	0	0	0.78	0.83
8	40	0.000416667	1	0	1	0	0	0	0.76	0.81
9	40	0.000416667	1	0	1	0	0	0	0.74	0.79
10	40	0.0108333	1	0	1	0	0	0	0.72	0.77
11	40	0.000416667	1	0	1	0	0	0	0.7	0.75
12	40	0.00291667	1	0	1	0	0	0	0.72	0.77
13	40	0.000416667	1	0	1	0	0	0	0.74	0.79
14	40	0.000416667	1	0	1	0	0	0	0.76	0.81
15	40	0	1	0	1	0	0	0	0.78	0.83
16	40	0.000416667	1	0	1	0	0	0	0.8	0.85
1	41	0.000416667	1	0	1	0	0	0	0.9	0.95
2	41	0.00166667	1	0	1	0	0	0	0.92	0.97
3	41	0.00166667	1	0	1	0	0	0	0.94	0.99
4	41	0.00291667	1	0.125	0.875	0	0	0	0.96	1
5	41	0.00333333	1	0.25	0.75	0	0	0	0.98	1
6	41	0.0208333	1	0	1	0	0	0	1	1
7	41	0.00541667	1	0	1	0	0	0	0.98	1
8	41	0.000416667	1	0	1	0	0	0	0.96	0.99
9	41	0.000416667	1	0.125	0.875	0	0	0	0.94	0.97
10	41	0.0108333	1	0.125	0.875	0	0	0	0.92	0.95
11	41	0.000416667	1	0	1	0	0	0	0.9	0.93
12	41	0.00291667	1	0	1	0	0	0	0.92	0.95
13	41	0.000416667	1	0	1	0	0	0	0.94	0.97
14	41	0.000416667	1	0.125	0.875	0	0	0	0.96	0.99
15	41	0	1	0	1	0	0	0	0.98	1
16	41	0.000416667	1	0	1	0	0	0	1	1
1	42	0.275833	1	0.125	0.875	0	0	0	0.8	0.85
2	42	0.0833333	1	0.125	0.875	0	0	0	0.82	0.87
3	42	0.329167	1	0.125	0.875	0	0	0	0.84	0.89
4	42	0.0629167	1	0.25	0.75	0	0	0	0.86	0.91
5	42	0.000833333	0.875	0	0.875	0.125	0.125	0	0.88	0.93
6	42	0.0416667	0.75	0	0.75	0.25	0	0.25	0.9	0.95
7	42	0.208333	1	0.25	0.75	0	0	0	0.88	0.93
8	42	0.00208333	1	0	1	0	0	0	0.86	0.91
9	42	0.0629167	1	0.125	0.875	0	0	0	0.84	0.89
10	42	0.166667	1	0.125	0.875	0	0	0	0.82	0.87
11	42	0.104167	1	0	1	0	0	0	0.8	0.85
12	42	0.0629167	1	0.125	0.875	0	0	0	0.82	0.87
13	42	0.000416667	1	0	1	0	0	0	0.84	0.89
14	42	0.00583333	1	0	1	0	0	0	0.86	0.91
15	42	0.000416667	1	0.125	0.875	0	0	0	0.88	0.93
16	42	0.354167	1	0.125	0.875	0	0	0	0.9	0.95
1	43	0.000416667	1	0	1	0	0	0	0.85	0.9
2	43	0.00166667	1	0	1	0	0	0	0.87	0.92
3	43	0.00166667	1	0	1	0	0	0	0.89	0.94
4	43	0.00291667	1	0.125	0.875	0	0	0	0.91	0.96
5	43	0.00333333	1	0.25	0.75	0	0	0	0.93	0.98
6	43	0.0208333	1	0	1	0	0	0	0.95	1
7	43	0.00541667	1	0	1	0	0	0	0.93	0.98
8	43	0.000416667	1	0	1	0	0	0	0.91	0.96
9	43	0.000416667	1	0.125	0.875	0	0	0	0.89	0.94
10	43	0.0108333	1	0.125	0.875	0	0	0	0.87	0.92
11	43	0.000416667	1	0	1	0	0	0	0.85	0.9
12	43	0.00291667	1	0	1	0	0	0	0.87	0.92
13	43	0.000416667	1	0	1	0	0	0	0.89	0.94
14	43	0.000416667	1	0.125	0.875	0	0	0	0.91	0.96
15	43	0	1	0	1	0	0	0	0.93	0.98
16	43	0.000416667	1	0	1	0	0	0	0.95	1
1	44	0.000833333	1	0	1	0	0	0	0.7	0.75
2	44	0.000416667	1	0	1	0	0	0	0.72	0.77
3	44	0.00116667	1	0	1	0	0	0	0.74	0.79
4	44	0.00316667	1	0	1	0	0	0	0.76	0.81
5	44	0.00341667	1	0	1	0	0	0	0.78	0.83
6	44	0.0241667	1	0	1	0	0	0	0.8	0.85
7	44	0.00558333	1	0	1	0	0	0	0.78	0.83
8	44	0.000283333	1	0	1	0	0	0	0.76	0.81
9	44	0.000166667	1	0	1	0	0	0	0.74	0.79
10	44	0.0128333	1	0	1	0	0	0	0.72	0.77
11	44	0.000333333	1	0	1	0	0	0	0.7	0.75
12	44	0.00283333	1	0	1	0	0	0	0.72	0.77
13	44	0.000416667	1	0	1	0	0	0	0.74	0.79
14	44	0.000166667	1	0	1	0	0	0	0.76	0.81
15	44	0	1	0	1	0	0	0	0.78	0.83
16	44	0.000333333	1	0	1	0	0	0	0.8	0.85
1	45	0.000416667	1	0	1	0	0	0	0.85	0.9
2	45	0.000416667	1	0	1	0	0	0	0.87	0.92
3	45	0.000416667	0.9375	0	0.9375	0	0	0	0.89	0.94
4	45	0	1	0.25	0.75	0	0	0	0.91	0.96
5	45	0.00333333	1	0	1	0	0	0	0.93	0.98
6	45	0.000683333	1	0	1	0	0	0	0.95	1
7	45	0.000416667	1	0	1	0	0	0	0.93	0.98
8	45	0.00075	1	0	1	0	0	0	0.91	0.96
9	45	0.00128333	1	0	1	0	0	0	0.89	0.94
10	45	0.003875	1	0.25	0.75	0	0	0	0.87	0.92
11	45	0.00035	1	0	1	0	0	0	0.85	0.9
12	45	0.0139167	1	0	1	0	0	0	0.87	0.92
13	45	0.0295	1	0	1	0	0	0	0.89	0.94
14	45	0.000725	1	0.125	0.875	0	0	0	0.91	0.96
15	45	0.00611667	1	0	1	0	0	0	0.93	0.98
16	45	0.0775333	1	0	1	0	0	0	0.95	1
1	46	0	1	0.25	0.75	0	0	0	0.7	0.75
2	46	0	1	0.25	0.75	0	0	0	0.68	0.73
3	46	0.1155	1	0.25	0.75	0	0	0	0.66	0.71
4	46	0	1	0	1	0	0	0	0.64	0.69
5	46	0.227625	1	0.125	0.875	0	0	0	0.62	0.67
6	46	0.006	1	0	1	0	0	0	0.6	0.65
7	46	0	1	0.125	0.875	0	0	0	0.62	0.67
8	46	0	1	0	1	0	0	0	0.64	0.69
9	46	0.0753333	1	0.25	0.75	0	0	0	0.66	0.71
10	46	0	1	0	1	0	0	0	0.68	0.73
11	46	0	1	0	1	0	0	0	0.7	0.75
12	46	0.0834167	1	0.25	0.75	0	0	0	0.72	0.77
13	46	0.00103333	1	0.125	0.875	0	0	0	0.74	0.79
14	46	0.0278833	1	0	1	0	0	0	0.76	0.81
15	46	0.00375	1	0	1	0	0	0	0.78	0.83
16	46	0.000916667	1	0	1	0	0	0	0.8	0.85
1	47	0	1	0.25	0.75	0	0	0	0.5	0.5
2	47	0.000266667	1	0.25	0.75	0	0	0	0.5	0.5
3	47	0.0403667	1	0.25	0.75	0	0	0	0.5	0.5
4	47	0.000516667	1	0	1	0	0	0	0.5	0.5
5	47	0.000166667	0.75	0	0.75	0.25	0	0.25	0.5	0.5
6	47	0	0.75	0	0.75	0.25	0	0.25	0.5	0.5
7	47	0	1	0	1	0	0	0	0.5	0.5
8	47	0.000666667	1	0.25	0.75	0	0	0	0.5	0.5
9	47	0.00483333	1	0	1	0	0	0	0.5	0.5
10	47	0	1	0	1	0	0	0	0.5	0.5
11	47	0	1	0.25	0.75	0	0	0	0.5	0.5
12	47	0.000416667	1	0	1	0	0	0	0.5	0.5
13	47	0	1	0	1	0	0	0	0.5	0.5
14	47	0	1	0	1	0	0	0	0.5	0.5
15	47	0.0003	1	0	1	0	0	0	0.5	0.5
16	47	0.000166667	1	0	1	0	0	0	0.5	0.5
1	48	0.000416667	1	0	1	0	0	0	0.9	0.95
2	48	0	1	0.125	0.875	0	0	0	0.92	0.97
3	48	0.000166667	1	0.125	0.875	0	0	0	0.94	0.99
4	48	0	1	0	1	0	0	0	0.96	1
5	48	0.00266667	1	0	1	0	0	0	0.98	1
6	48	0	1	0	1	0	0	0	1	1
7	48	0	1	0	1	0	0	0	0.98	1
8	48	0	1	0	1	0	0	0	0.96	0.99
9	48	0	0.9375	0	0.9375	0	0	0	0.94	0.97
10	48	0	1	0	1	0	0	0	0.92	0.95
11	48	0	1	0	1	0	0	0	0.9	0.93
12	48	0.000416667	1	0	1	0	0	0	0.92	0.95
13	48	0	1	0	1	0	0	0	0.94	0.97
14	48	0	1	0	1	0	0	0	0.96	0.99
15	48	0	1	0	1	0	0	0	0.98	1
16	48	0	1	0	1	0	0	0	1	1
1	49	0.000416667	1	0	1	0	0	0	0.75	0.8
2	49	0.000933333	1	0	1	0	0	0	0.77	0.82
3	49	0.00393333	1	0	1	0	0	0	0.79	0.84
4	49	0.00025	1	0	1	0	0	0	0.81	0.86
5	49	0.000416667	1	0	1	0	0	0	0.83	0.88
6	49	0.00683333	1	0.25	0.75	0	0	0	0.85	0.9
7	49	0.000416667	1	0	1	0	0	0	0.83	0.88
8	49	0.00025	1	0	1	0	0	0	0.81	0.86
9	49	0.000666667	1	0	1	0	0	0	0.79	0.84
10	49	0.00195	1	0	1	0	0	0	0.77	0.82
11	49	0.00508333	1	0	1	0	0	0	0.75	0.8
12	49	0.00325	1	0	1	0	0	0	0.77	0.82
13	49	0.00441667	1	0	1	0	0	0	0.79	0.84
14	49	0.00508333	1	0	1	0	0	0	0.81	0.86
15	49	0.000666667	1	0	1	0	0	0	0.83	0.88
16	49	0.000416667	1	0	1	0	0	0	0.85	0.9
1	50	0.000333333	1	0.125	0.875	0	0	0	0.85	0.9
2	50	0.00441667	1	0.25	0.75	0	0	0	0.87	0.92
3	50	0.06585	1	0	1	0	0	0	0.89	0.94
4	50	0.00641667	1	0.25	0.75	0	0	0	0.91	0.96
5	50	0.01925	1	0.25	0.75	0	0	0	0.93	0.98
6	50	0	1	0	1	0	0	0	0.95	1
7	50	0	1	0	1	0	0	0	0.93	0.98
8	50	0.0101667	1	0	1	0	0	0	0.91	0.96
9	50	0.000166667	1	0	1	0	0	0	0.89	0.94
10	50	0	1	0	1	0	0	0	0.87	0.92
11	50	0	1	0	1	0	0	0	0.85	0.9
12	50	0	1	0.25	0.75	0	0	0	0.87	0.92
13	50	0.00025	1	0.125	0.875	0	0	0	0.89	0.94
14	50	0.000416667	1	0.25	0.75	0	0	0	0.91	0.96
15	50	0.00025	1	0.125	0.875	0	0	0	0.93	0.98
16	50	0.0632538	1	0	1	0	0	0	0.95	1
1	51	0	1	0	1	0	0	0	0.8	0.85
2	51	0	1	0	1	0	0	0	0.82	0.87
3	51	0	1	0.25	0.75	0	0	0	0.84	0.89
4	51	0	1	0.125	0.875	0	0	0	0.86	0.91
5	51	0	1	0.125	0.875	0	0	0	0.88	0.93
6	51	0	1	0	1	0	0	0	0.9	0.95
7	51	0.005375	1	0	1	0	0	0	0.88	0.93
8	51	0	1	0	1	0	0	0	0.86	0.91
9	51	0	1	0.25	0.75	0	0	0	0.84	0.89
10	51	0	1	0	1	0	0	0	0.82	0.87
11	51	0	1	0	1	0	0	0	0.8	0.85
12	51	0	1	0	1	0	0	0	0.82	0.87
13	51	0	1	0	1	0	0	0	0.84	0.89
14	51	0	1	0	1	0	0	0	0.86	0.91
15	51	0	1	0	1	0	0	0	0.88	0.93
16	51	0	1	0	1	0	0	0	0.9	0.95
1	52	0.0455	1	0	1	0	0	0	0.65	0.7
2	52	0	1	0	1	0	0	0	0.67	0.72
3	52	0	1	0	1	0	0	0	0.69	0.74
4	52	0	1	0.25	0.75	0	0	0	0.71	0.76
5	52	0	1	0.0625	0.9375	0	0	0	0.73	0.78
6	52	0	1	0	1	0	0	0	0.75	0.8
7	52	0.0075	1	0	1	0	0	0	0.73	0.78
8	52	0.00025	1	0	1	0	0	0	0.71	0.76
9	52	0.000416667	1	0.25	0.75	0	0	0	0.69	0.74
10	52	0	1	0	1	0	0	0	0.67	0.72
11	52	0	1	0	1	0	0	0	0.65	0.7
12	52	0	1	0.25	0.75	0	0	0	0.67	0.72
13	52	0	1	0	1	0	0	0	0.69	0.74
14	52	0	1	0.125	0.875	0	0	0	0.71	0.76
15	52	0	1	0	1	0	0	0	0.73	0.78
16	52	0	1	0	1	0	0	0	0.75	0.8
1	53	0.211167	1	0.25	0.75	0	0	0	0.85	0.9
2	53	0.00216667	1	0	1	0	0	0	0.87	0.92
3	53	0.0735	1	0.125	0.875	0	0	0	0.89	0.94
4	53	0	1	0	1	0	0	0	0.91	0.96
5	53	0	1	0	1	0	0	0	0.93	0.98
6	53	0.0389167	1	0.25	0.75	0	0	0	0.95	1
7	53	0.00416667	1	0.0625	0.9375	0	0	0	0.93	0.98
8	53	0	1	0	1	0	0	0	0.91	0.96
9	53	0	1	0	1	0	0	0	0.89	0.94
10	53	0.000416667	1	0	1	0	0	0	0.87	0.92
11	53	0.001	1	0.125	0.875	0	0	0	0.85	0.9
12	53	0	1	0	1	0	0	0	0.87	0.92
13	53	0.000166667	1	0.25	0.75	0	0	0	0.89	0.94
14	53	0	1	0.125	0.875	0	0	0	0.91	0.96
15	53	0.0368333	1	0.25	0.75	0	0	0	0.93	0.98
16	53	0.160158	1	0	1	0	0	0	0.95	1
1	54	0.000416667	1	0	1	0	0	0	0.75	0.8
2	54	0.00166667	1	0	1	0	0	0	0.77	0.82
3	54	0.00166667	1	0	1	0	0	0	0.79	0.84
4	54	0.00291667	1	0	1	0	0	0	0.81	0.86
5	54	0.00333333	1	0	1	0	0	0	0.83	0.88
6	54	0.0208333	1	0	1	0	0	0	0.85	0.9
7	54	0.00541667	1	0	1	0	0	0	0.83	0.88
8	54	0.000416667	1	0	1	0	0	0	0.81	0.86
9	54	0.000416667	1	0	1	0	0	0	0.79	0.84
10	54	0.0108333	1	0	1	0	0	0	0.77	0.82
11	54	0.000416667	1	0	1	0	0	0	0.75	0.8
12	54	0.00291667	1	0	1	0	0	0	0.77	0.82
13	54	0.000416667	1	0	1	0	0	0	0.79	0.84
14	54	0.000416667	1	0	1	0	0	0	0.81	0.86
15	54	0	1	0	1	0	0	0	0.83	0.88
16	54	0.000416667	1	0	1	0	0	0	0.85	0.9
1	55	0.242867	0	1	0	0	1	0	0.71	0.86
2	55	0.267	0	0.625	0	0.375	0.625	0.375	0.73	0.77
3	55	0.221792	0.1875	0.625	0	0.125	0.8125	0.125	0.88	0.81
4	55	0.00591667	0	1	0	0	1	0	0.65	0.55
5	55	0.1217	0	0.625	0	0.375	0.625	0.375	0.74	0.61
7	55	0.10475	0	0.5	0	0.5	0.5	0.5	0.77	0.78
8	55	0.02925	0	0.625	0	0.375	0.625	0.375	0.69	0.74
9	55	0.0303333	0	0.625	0	0.375	0.625	0.375	0.66	0.75
10	55	0.13395	0	1	0	0	1	0	0.89	0.71
11	55	0.04475	0	1	0	0	1	0	0.81	0.75
12	55	0.000333333	0	1	0	0	1	0	0.61	0.77
13	55	0.0265833	0	1	0	0	1	0	0.66	0.62
14	55	0.0275833	0	1	0	0	1	0	0.67	0.61
15	55	0.0249167	0	1	0	0	1	0	0.5	0.5
16	55	0.204667	0	1	0	0	1	0	0.84	0.9
1	56	0.00716667	0.125	0.875	0	0	1	0	0.89	0.73
2	56	0.000166667	0	1	0	0	1	0	0.78	0.7
3	56	0.000416667	0	1	0	0	1	0	0.6	0.65
4	56	8.33333e-05	0	1	0	0	1	0	0.6	0.61
5	56	0.00075	0.0625	0.6875	0	0.25	0.75	0.25	0.57	0.58
6	56	0.00416667	0	0.625	0	0.375	0.625	0.375	0.73	0.74
7	56	0.000583333	0	1	0	0	1	0	0.64	0.65
8	56	0.000333333	0	0.5	0	0.5	0.5	0.5	0.62	0.72
9	56	0	0	1	0	0	1	0	0.63	0.73
10	56	0.00183333	0	1	0	0	1	0	0.5	0.5
11	56	0.0006	0	0.75	0	0.25	0.75	0.25	0.56	0.57
12	56	8.33333e-05	0.125	0.875	0	0	1	0	0.66	0.72
13	56	0	0.0625	0.9375	0	0	1	0	0.68	0.69
14	56	0.000458333	0	0.625	0	0.375	0.625	0.375	0.65	0.69
15	56	0.00541667	0	0.75	0	0.25	0.75	0.25	0.78	0.8
16	56	0.128167	0	1	0	0	1	0	0.78	0.67
1	57	0.360417	0	1	0	0	1	0	1	1
2	57	0.11475	0.125	0.875	0	0	1	0	1	1
3	57	0.321417	0.125	0.875	0	0	1	0	1	1
4	57	0.217833	0	1	0	0	1	0	1	1
5	57	0.01825	0	1	0	0	1	0	0.6	0.6
6	57	0.0115833	0	1	0	0	1	0	0.6	0.6
7	57	0.0005	0	0.75	0	0.25	0.75	0.25	0.6	0.7
8	57	0.0816667	0.125	0.875	0	0	1	0	0.6	0.7
9	57	0.000333333	0	1	0	0	1	0	0.6	0.7
10	57	0.0968333	0.125	0.875	0	0	1	0	0.6	0.7
11	57	0.00258333	0	0.75	0	0.25	0.75	0.25	0.6	0.7
12	57	0.00283333	0	1	0	0	1	0	0.6	0.7
13	57	0.0428	0.125	0.875	0	0	1	0	0.6	0.7
14	57	0.000166667	0	0.75	0	0.25	0.75	0.25	0.6	0.7
15	57	0.084	0	1	0	0	1	0	0.6	0.7
16	57	0.441667	0	1	0	0	1	0	0.8	0.7
1	58	0.0236667	0.375	0.625	0	0	1	0	0.78	0.91
2	58	0.000833333	0.125	0.875	0	0	1	0	0.84	0.89
3	58	0.014	0.375	0.625	0	0	1	0	0.92	0.92
4	58	0.00233333	0.125	0.875	0	0	1	0	0.86	0.92
5	58	0	0	1	0	0	1	0	0.72	0.86
6	58	0.0244167	0.0625	0.875	0	0.0625	0.9375	0.0625	0.93	0.93
7	58	0.000375	0.125	0.625	0	0.25	0.75	0.25	0.73	0.87
8	58	0.0926667	0	1	0	0	1	0	0.83	0.9
9	58	0.169667	0.6875	0.3125	0	0	1	0	0.66	0.6
10	58	0.0244167	0.125	0.875	0	0	1	0	0.82	0.9
11	58	0.0849167	0	1	0	0	1	0	0.95	0.91
12	58	0.0005	0	0.625	0	0.375	0.625	0.375	0.89	0.85
13	58	0.00875	0	0	0	1	0	1	0.88	0.97
16	58	0.312133	0	0.6875	0	0.3125	0.6875	0.3125	0.89	1
17	58	0.494708	0	0	0	0.625	0	0.625	0.95	1
1	59	0.164917	0.125	0.875	0	0	1	0	0.78	0.66
2	59	0.122083	0	1	0	0	1	0	0.79	0.73
3	59	0.108583	0.0625	0.875	0	0.0625	0.9375	0.0625	0.71	0.72
4	59	0.0678333	0.375	0.625	0	0	1	0	0.65	0.65
5	59	0.0942083	0.5	0.5	0	0	1	0	0.69	0.67
6	59	0.05725	0.375	0.625	0	0	1	0	0.61	0.62
7	59	0.0520833	0.125	0.75	0	0.0625	0.875	0.0625	0.64	0.64
8	59	0.0435833	0.125	0.625	0	0.25	0.75	0.25	0.65	0.64
9	59	0.0266667	0.125	0.875	0	0	1	0	0.65	0.66
10	59	0.347183	0.375	0.375	0	0.25	0.75	0.25	0.83	0.74
11	59	0.0893	0.125	0.75	0	0.125	0.875	0.125	0.63	0.72
12	59	0.155483	0	0.75	0	0.25	0.75	0.25	0.61	0.66
13	59	0.09825	0	1	0	0	1	0	0.61	0.61
14	59	0.006625	0	0.25	0	0.75	0.25	0.75	0.67	0.63
16	59	0.0361167	0	1	0	0	1	0	0.66	0.67
1	60	0.0006	0	1	0	0	1	0	0.69	0.92
2	60	0.000266667	0	1	0	0	1	0	0.88	1
3	60	0.00245	0	0.6875	0	0.3125	0.6875	0.3125	0.85	0.94
4	60	0.000166667	0	1	0	0	1	0	0.87	0.95
5	60	0.0585	0	1	0	0	1	0	0.9	0.94
6	60	0.1988	0.125	0.875	0	0	1	0	0.74	0.99
7	60	0.000166667	0.3125	0.6875	0	0	1	0	1	0.91
8	60	0.000925	0	1	0	0	1	0	0.85	0.92
9	60	0.000166667	0	1	0	0	1	0	0.91	0.89
10	60	0.0120833	0.125	0.75	0	0.125	0.875	0.125	1	0.87
11	60	0.0122833	0	1	0	0	1	0	0.91	0.9
12	60	0.06175	0.25	0.75	0	0	1	0	0.97	0.93
13	60	0.0243333	0	1	0	0	1	0	0.89	0.93
14	60	0.000583333	0	1	0	0	1	0	0.81	0.95
15	60	0.0152667	0	1	0	0	1	0	0.82	0.81
16	60	0.00208333	0	1	0	0	1	0	0.95	0.92
17	60	0.000833333	0.0625	0.9375	0	0	1	0	1	0.95
18	60	0.05575	0.0625	0.875	0	0	0.9375	0	1	1
